# Supplementary material for: IL-22 inhibits ferroptosis and attenuates ischemia-reperfusion-induced acute kidney injury: Association with activation of the P62-Keap1-Nrf2 signaling pathway
Source: PLoS One. 2026 Feb 6;21(2):e0342335. doi: 10.1371/journal.pone.0342335 (PMC12880650; doi:10.1371/journal.pone.0342335)
Supplement: S1 Dataset — (ZIP) [file pone.0342335.s003.zip]

Archive with 3 entries (2 files):
- S1 Dataset/
- S1 Dataset/Original data (animal experiments).xlsx
- S1 Dataset/Original data (cell experiments).xlsx
