# Supplementary material for: IL-22 inhibits ferroptosis and attenuates ischemia-reperfusion-induced acute kidney injury: Association with activation of the P62-Keap1-Nrf2 signaling pathway
Source: PLoS One. 2026 Feb 6;21(2):e0342335. doi: 10.1371/journal.pone.0342335 (PMC12880650; doi:10.1371/journal.pone.0342335)
Supplement: S1 Dataset — (ZIP) [file pone.0342335.s003.zip › S1 Dataset/Original data (animal experiments).xlsx]

## Sheet: Cr、BUN
Cr											BUN
	Sample number	Project	Result	Unit	AVERAGE	STDEV						Sample number	Project	Result	Unit	AVERAGE	STDEV
sham	1#	UREA	6.917	mmol/l	7.08133	0.308312					sham	1#	CREA	48.791	μmol/L	48.0227	1.135
	2#	UREA	6.89	mmol/l								2#	CREA	48.558	μmol/L
	3#	UREA	7.437	mmol/l								3#	CREA	46.719	μmol/L
IR	4#	UREA	40.12	mmol/l	40.4587	0.300849					IR	4#	CREA	153.089	μmol/L	153.593	1.23192
	5#	UREA	40.561	mmol/l								5#	CREA	152.693	μmol/L
	6#	UREA	40.695	mmol/l								6#	CREA	154.997	μmol/L
IR+IL-22	7#	UREA	25.754	mmol/l	26.1577	0.689667					IR+IL-22	7#	CREA	110.319	μmol/L	111.547	1.18686
	8#	UREA	25.765	mmol/l								8#	CREA	111.633	μmol/L
	9#	UREA	26.954	mmol/l								9#	CREA	112.688	μmol/L
Tukey's multiple comparisons test	Mean Diff.	95.00% CI of diff.	Below threshold?	Summary	Adjusted P Value						Tukey's multiple comparisons test	Mean Diff.	95.00% CI of diff.	Below threshold?	Summary	Adjusted P Value
sham vs. IR	-105.6	-108.5 to -102.6	Yes	****	<0.0001						sham vs. IR	-33.38	-34.55 to -32.20	Yes	****	<0.0001
sham vs. IR+IL-22	-63.52	-66.49 to -60.55	Yes	****	<0.0001						sham vs. IR+IL-22	-19.08	-20.25 to -17.90	Yes	****	<0.0001
IR vs. IR+IL-22	42.05	39.08 to 45.02	Yes	****	<0.0001						IR vs. IR+IL-22	14.3	13.12 to 15.48	Yes	****	<0.0001

## Sheet: KIM-1 mRNA
The mRNA level of KIM-1 was detected by QPCR
Well	Fluor	Target	Content	Sample	Cq			Well	Fluor	Target	Content	Sample	Melt Temp
A01	SYBR	GAPDH	Unkn	sham	13.5608			A01	SYBR	GAPDH	Unkn	sham	86
A02	SYBR	GAPDH	Unkn	sham	13.7647			A02	SYBR	GAPDH	Unkn	sham	86
A03	SYBR	GAPDH	Unkn	sham	13.4036			A03	SYBR	GAPDH	Unkn	sham	86
A04	SYBR	GAPDH	Unkn	sham	13.7176			A04	SYBR	GAPDH	Unkn	sham	86
A05	SYBR	GAPDH	Unkn	sham	13.5827			A05	SYBR	GAPDH	Unkn	sham	86
A06	SYBR	GAPDH	Unkn	sham	13.8784			A06	SYBR	GAPDH	Unkn	sham	86
A07	SYBR	GAPDH	Unkn	sham	13.7347			A07	SYBR	GAPDH	Unkn	sham	86
A08	SYBR	GAPDH	Unkn	sham	13.6657			A08	SYBR	GAPDH	Unkn	sham	86
A09	SYBR	GAPDH	Unkn	sham	13.6547			A09	SYBR	GAPDH	Unkn	sham	86
B01	SYBR	GAPDH	Unkn	IR	13.4119			B01	SYBR	GAPDH	Unkn	IR	86
B02	SYBR	GAPDH	Unkn	IR	13.5785			B02	SYBR	GAPDH	Unkn	IR	86
B03	SYBR	GAPDH	Unkn	IR	13.6692			B03	SYBR	GAPDH	Unkn	IR	86
B04	SYBR	GAPDH	Unkn	IR	13.8004			B04	SYBR	GAPDH	Unkn	IR	86
B05	SYBR	GAPDH	Unkn	IR	13.3764			B05	SYBR	GAPDH	Unkn	IR	86
B06	SYBR	GAPDH	Unkn	IR	13.499			B06	SYBR	GAPDH	Unkn	IR	86
B07	SYBR	GAPDH	Unkn	IR	13.6167			B07	SYBR	GAPDH	Unkn	IR	86
B08	SYBR	GAPDH	Unkn	IR	13.5176			B08	SYBR	GAPDH	Unkn	IR	86
B09	SYBR	GAPDH	Unkn	IR	13.5574			B09	SYBR	GAPDH	Unkn	IR	86
C01	SYBR	GAPDH	Unkn	IR+IL-22	13.4239			C01	SYBR	GAPDH	Unkn	IR+IL-22	86
C02	SYBR	GAPDH	Unkn	IR+IL-22	13.4858			C02	SYBR	GAPDH	Unkn	IR+IL-22	86
C03	SYBR	GAPDH	Unkn	IR+IL-22	13.6133			C03	SYBR	GAPDH	Unkn	IR+IL-22	86
C04	SYBR	GAPDH	Unkn	IR+IL-22	13.4245			C04	SYBR	GAPDH	Unkn	IR+IL-22	86
C05	SYBR	GAPDH	Unkn	IR+IL-22	13.4638			C05	SYBR	GAPDH	Unkn	IR+IL-22	86
C06	SYBR	GAPDH	Unkn	IR+IL-22	13.5082			C06	SYBR	GAPDH	Unkn	IR+IL-22	86
C07	SYBR	GAPDH	Unkn	IR+IL-22	13.5015			C07	SYBR	GAPDH	Unkn	IR+IL-22	86
C08	SYBR	GAPDH	Unkn	IR+IL-22	13.4877			C08	SYBR	GAPDH	Unkn	IR+IL-22	86
C09	SYBR	GAPDH	Unkn	IR+IL-22	13.5607			C09	SYBR	GAPDH	Unkn	IR+IL-22	86
D01	SYBR	KIM-1	Unkn	sham	29.4237			D01	SYBR	KIM-1	Unkn	sham	81
D02	SYBR	KIM-1	Unkn	sham	29.2164			D02	SYBR	KIM-1	Unkn	sham	81
D03	SYBR	KIM-1	Unkn	sham	29.3188			D03	SYBR	KIM-1	Unkn	sham	81
D04	SYBR	KIM-1	Unkn	sham	29.1302			D04	SYBR	KIM-1	Unkn	sham	81
D05	SYBR	KIM-1	Unkn	sham	29.2511			D05	SYBR	KIM-1	Unkn	sham	81
D06	SYBR	KIM-1	Unkn	sham	29.329			D06	SYBR	KIM-1	Unkn	sham	81
D07	SYBR	KIM-1	Unkn	sham	29.7772			D07	SYBR	KIM-1	Unkn	sham	81
D08	SYBR	KIM-1	Unkn	sham	29.4657			D08	SYBR	KIM-1	Unkn	sham	81
D09	SYBR	KIM-1	Unkn	sham	29.6165			D09	SYBR	KIM-1	Unkn	sham	81
E01	SYBR	KIM-1	Unkn	IR	22.1578			E01	SYBR	KIM-1	Unkn	IR	81
E02	SYBR	KIM-1	Unkn	IR	22.1872			E02	SYBR	KIM-1	Unkn	IR	81
E03	SYBR	KIM-1	Unkn	IR	22.3231			E03	SYBR	KIM-1	Unkn	IR	81
E04	SYBR	KIM-1	Unkn	IR	22.1829			E04	SYBR	KIM-1	Unkn	IR	81
E05	SYBR	KIM-1	Unkn	IR	22.287			E05	SYBR	KIM-1	Unkn	IR	81
E06	SYBR	KIM-1	Unkn	IR	22.899			E06	SYBR	KIM-1	Unkn	IR	81
E07	SYBR	KIM-1	Unkn	IR	22.1042			E07	SYBR	KIM-1	Unkn	IR	81
E08	SYBR	KIM-1	Unkn	IR	22.6737			E08	SYBR	KIM-1	Unkn	IR	81
E09	SYBR	KIM-1	Unkn	IR	22.527			E09	SYBR	KIM-1	Unkn	IR	81
F01	SYBR	KIM-1	Unkn	IR+IL-22	22.9879			F01	SYBR	KIM-1	Unkn	IR+IL-22	81
F02	SYBR	KIM-1	Unkn	IR+IL-22	23.1408			F02	SYBR	KIM-1	Unkn	IR+IL-22	81
F03	SYBR	KIM-1	Unkn	IR+IL-22	23.1408			F03	SYBR	KIM-1	Unkn	IR+IL-22	81
F04	SYBR	KIM-1	Unkn	IR+IL-22	23.0774			F04	SYBR	KIM-1	Unkn	IR+IL-22	81
F05	SYBR	KIM-1	Unkn	IR+IL-22	22.7945			F05	SYBR	KIM-1	Unkn	IR+IL-22	81
F06	SYBR	KIM-1	Unkn	IR+IL-22	23.2218			F06	SYBR	KIM-1	Unkn	IR+IL-22	81
F07	SYBR	KIM-1	Unkn	IR+IL-22	23.0406			F07	SYBR	KIM-1	Unkn	IR+IL-22	81
F08	SYBR	KIM-1	Unkn	IR+IL-22	23.1121			F08	SYBR	KIM-1	Unkn	IR+IL-22	81
F09	SYBR	KIM-1	Unkn	IR+IL-22	22.5875			F09	SYBR	KIM-1	Unkn	IR+IL-22	81
	Data analysis
	KIM-1	GAPDH	∆Ct	∆∆Ct	2-∆∆Ct	AVERAGE	STDEV
sham	29.4237	13.5608	15.8629	0	1	1.11077	0.188435
	29.2164	13.7647	15.4517	-0.411224	1.32981
	29.3188	13.4036	15.9152	0.0522659	0.96442
	29.1302	13.7176	15.4127	-0.450212	1.36624
	29.2511	13.5827	15.6684	-0.194555	1.14437
	29.329	13.8784	15.4507	-0.412256	1.33076
	29.7772	13.7347	16.0425	0.179548	0.88298
	29.4657	13.6657	15.8	-0.062912	1.04457
	29.6165	13.6547	15.9618	0.0988722	0.933763
IR	22.1578	13.4119	8.74584	-7.11707	138.82	135.494	29.2846
	22.1872	13.5785	8.60872	-7.25419	152.661
	22.3231	13.6692	8.65381	-7.2091	147.964
	22.1829	13.8004	8.38252	-7.48038	178.575
	22.287	13.3764	8.91063	-6.95228	123.836
	22.899	13.499	9.4	-6.46291	88.2122
	22.1042	13.6167	8.48754	-7.37537	166.038
	22.6737	13.5176	9.15603	-6.70687	104.465
	22.527	13.5574	8.96962	-6.89329	118.874
IR+IL-22	22.9879	13.4239	9.564	-6.29891	78.7338	82.314	13.5045
	23.1408	13.4858	9.65496	-6.20794	73.9226
	23.1408	13.6133	9.52758	-6.33533	80.7466
	23.0774	13.4245	9.6529	-6.21001	74.0285
	22.7945	13.4638	9.33076	-6.53215	92.5494
	23.2218	13.5082	9.71362	-6.14928	70.9772
	23.0406	13.5015	9.53905	-6.32385	80.1068
	23.1121	13.4877	9.62437	-6.23854	75.5071
	22.5875	13.5607	9.02681	-6.8361	114.254
Tukey's multiple comparisons test	Mean Diff.	95.00% CI of diff.	Below threshold?	Summary	Adjusted P Value
sham vs. IR	-134.4	-156.3 to -112.5	Yes	****	<0.0001
sham vs. IR+IL-22	-81.2	-103.1 to -59.28	Yes	****	<0.0001
IR vs. IR+IL-22	53.18	31.26 to 75.10	Yes	****	<0.0001

## Sheet: NGAL mRNA
The mRNA level of NGAL was detected by QPCR
Well	Fluor	Target	Content	Sample	Cq			Well	Fluor	Target	Content	Sample	Melt Temp
A01	SYBR	GAPDH	Unkn	sham	13.5608			A01	SYBR	GAPDH	Unkn	sham	86
A02	SYBR	GAPDH	Unkn	sham	13.7647			A02	SYBR	GAPDH	Unkn	sham	86
A03	SYBR	GAPDH	Unkn	sham	13.4036			A03	SYBR	GAPDH	Unkn	sham	86
A04	SYBR	GAPDH	Unkn	sham	13.7176			A04	SYBR	GAPDH	Unkn	sham	86
A05	SYBR	GAPDH	Unkn	sham	13.5827			A05	SYBR	GAPDH	Unkn	sham	86
A06	SYBR	GAPDH	Unkn	sham	13.8784			A06	SYBR	GAPDH	Unkn	sham	86
A07	SYBR	GAPDH	Unkn	sham	13.7347			A07	SYBR	GAPDH	Unkn	sham	86
A08	SYBR	GAPDH	Unkn	sham	13.6657			A08	SYBR	GAPDH	Unkn	sham	86
A09	SYBR	GAPDH	Unkn	sham	13.6547			A09	SYBR	GAPDH	Unkn	sham	86
B01	SYBR	GAPDH	Unkn	IR	13.4119			B01	SYBR	GAPDH	Unkn	IR	86
B02	SYBR	GAPDH	Unkn	IR	13.5785			B02	SYBR	GAPDH	Unkn	IR	86
B03	SYBR	GAPDH	Unkn	IR	13.6692			B03	SYBR	GAPDH	Unkn	IR	86
B04	SYBR	GAPDH	Unkn	IR	13.8004			B04	SYBR	GAPDH	Unkn	IR	86
B05	SYBR	GAPDH	Unkn	IR	13.3764			B05	SYBR	GAPDH	Unkn	IR	86
B06	SYBR	GAPDH	Unkn	IR	13.499			B06	SYBR	GAPDH	Unkn	IR	86
B07	SYBR	GAPDH	Unkn	IR	13.6167			B07	SYBR	GAPDH	Unkn	IR	86
B08	SYBR	GAPDH	Unkn	IR	13.5176			B08	SYBR	GAPDH	Unkn	IR	86
B09	SYBR	GAPDH	Unkn	IR	13.5574			B09	SYBR	GAPDH	Unkn	IR	86
C01	SYBR	GAPDH	Unkn	IR+IL-22	13.4239			C01	SYBR	GAPDH	Unkn	IR+IL-22	86
C02	SYBR	GAPDH	Unkn	IR+IL-22	13.4858			C02	SYBR	GAPDH	Unkn	IR+IL-22	86
C03	SYBR	GAPDH	Unkn	IR+IL-22	13.6133			C03	SYBR	GAPDH	Unkn	IR+IL-22	86
C04	SYBR	GAPDH	Unkn	IR+IL-22	13.4245			C04	SYBR	GAPDH	Unkn	IR+IL-22	86
C05	SYBR	GAPDH	Unkn	IR+IL-22	13.4638			C05	SYBR	GAPDH	Unkn	IR+IL-22	86
C06	SYBR	GAPDH	Unkn	IR+IL-22	13.5082			C06	SYBR	GAPDH	Unkn	IR+IL-22	86
C07	SYBR	GAPDH	Unkn	IR+IL-22	13.5015			C07	SYBR	GAPDH	Unkn	IR+IL-22	86
C08	SYBR	GAPDH	Unkn	IR+IL-22	13.4877			C08	SYBR	GAPDH	Unkn	IR+IL-22	86
C09	SYBR	GAPDH	Unkn	IR+IL-22	13.5607			C09	SYBR	GAPDH	Unkn	IR+IL-22	86
G01	SYBR	NGAL	Unkn	sham	26.0085			G01	SYBR	NGAL	Unkn	sham	84
G02	SYBR	NGAL	Unkn	sham	26.2007			G02	SYBR	NGAL	Unkn	sham	84
G03	SYBR	NGAL	Unkn	sham	25.8254			G03	SYBR	NGAL	Unkn	sham	84
G04	SYBR	NGAL	Unkn	sham	26.1669			G04	SYBR	NGAL	Unkn	sham	84
G05	SYBR	NGAL	Unkn	sham	26.2739			G05	SYBR	NGAL	Unkn	sham	84
G06	SYBR	NGAL	Unkn	sham	26.227			G06	SYBR	NGAL	Unkn	sham	84
G07	SYBR	NGAL	Unkn	sham	26.4249			G07	SYBR	NGAL	Unkn	sham	84
G08	SYBR	NGAL	Unkn	sham	26.3693			G08	SYBR	NGAL	Unkn	sham	84
G09	SYBR	NGAL	Unkn	sham	26.051			G09	SYBR	NGAL	Unkn	sham	84
H01	SYBR	NGAL	Unkn	IR	19.9568			H01	SYBR	NGAL	Unkn	IR	84
H02	SYBR	NGAL	Unkn	IR	19.6961			H02	SYBR	NGAL	Unkn	IR	84
H03	SYBR	NGAL	Unkn	IR	19.9741			H03	SYBR	NGAL	Unkn	IR	84
H04	SYBR	NGAL	Unkn	IR	19.7749			H04	SYBR	NGAL	Unkn	IR	84
H05	SYBR	NGAL	Unkn	IR	19.9828			H05	SYBR	NGAL	Unkn	IR	84
H06	SYBR	NGAL	Unkn	IR	19.7043			H06	SYBR	NGAL	Unkn	IR	84
H07	SYBR	NGAL	Unkn	IR	19.0453			H07	SYBR	NGAL	Unkn	IR	84
H08	SYBR	NGAL	Unkn	IR	19.7575			H08	SYBR	NGAL	Unkn	IR	84
H09	SYBR	NGAL	Unkn	IR	19.3568			H09	SYBR	NGAL	Unkn	IR	84
D11	SYBR	NGAL	Unkn	IR+IL-22	20.3147			D11	SYBR	NGAL	Unkn	IR+IL-22	84
D12	SYBR	NGAL	Unkn	IR+IL-22	20.2169			D12	SYBR	NGAL	Unkn	IR+IL-22	84
E11	SYBR	NGAL	Unkn	IR+IL-22	20.1032			E11	SYBR	NGAL	Unkn	IR+IL-22	84
E12	SYBR	NGAL	Unkn	IR+IL-22	20.4365			E12	SYBR	NGAL	Unkn	IR+IL-22	84
F11	SYBR	NGAL	Unkn	IR+IL-22	20.4613			F11	SYBR	NGAL	Unkn	IR+IL-22	84
F12	SYBR	NGAL	Unkn	IR+IL-22	20.4674			F12	SYBR	NGAL	Unkn	IR+IL-22	84
G11	SYBR	NGAL	Unkn	IR+IL-22	20.4263			G11	SYBR	NGAL	Unkn	IR+IL-22	84
G12	SYBR	NGAL	Unkn	IR+IL-22	20.3666			G12	SYBR	NGAL	Unkn	IR+IL-22	84
H11	SYBR	NGAL	Unkn	IR+IL-22	20.41			H11	SYBR	NGAL	Unkn	IR+IL-22	84
	Data analysis
	NGAL	GAPDH	∆Ct	∆∆Ct	2-∆∆Ct	AVERAGE	STDEV
sham	26.0085	13.5608	12.4477	0	1	0.962198	0.0924441
	26.2007	13.7647	12.436	-0.0116635	1.00812
	25.8254	13.4036	12.4218	-0.0258532	1.01808
	26.1669	13.7176	12.4494	0.00169599	0.998825
	26.2739	13.5827	12.6912	0.243492	0.844698
	26.227	13.8784	12.3486	-0.0990376	1.07106
	26.4249	13.7347	12.6902	0.242492	0.845284
	26.3693	13.6657	12.7036	0.255887	0.837472
	26.051	13.6547	12.3963	-0.0513648	1.03624
IR	19.9568	13.4119	6.54487	-5.90279	59.8298	81.8605	22.3403
	19.6961	13.5785	6.11765	-6.33002	80.45
	19.9741	13.6692	6.30483	-6.14284	70.6608
	19.7749	13.8004	5.97445	-6.47322	88.845
	19.9828	13.3764	6.60638	-5.84128	57.3325
	19.7043	13.499	6.20522	-6.24244	75.7116
	19.0453	13.6167	5.42865	-7.01901	129.698
	19.7575	13.5176	6.2399	-6.20776	73.9132
	19.3568	13.5574	5.79943	-6.64823	100.304
IR+IL-22	20.3147	13.4239	6.89088	-5.55678	47.0715	48.3993	5.86885
	20.2169	13.4858	6.73102	-5.71665	52.5876
	20.1032	13.6133	6.48997	-5.9577	62.1506
	20.4365	13.4245	7.01205	-5.43562	43.2797
	20.4613	13.4638	6.99748	-5.45018	43.7188
	20.4674	13.5082	6.95923	-5.48844	44.8935
	20.4263	13.5015	6.9248	-5.52286	45.9777
	20.3666	13.4877	6.87881	-5.56885	47.467
	20.41	13.5607	6.84931	-5.59836	48.4478
Tukey's multiple comparisons test	Mean Diff.	95.00% CI of diff.	Below threshold?	Summary	Adjusted P Value
sham vs. IR	-80.9	-96.60 to -65.20	Yes	****	<0.0001
sham vs. IR+IL-22	-47.44	-63.14 to -31.74	Yes	****	<0.0001
IR vs. IR+IL-22	33.46	17.76 to 49.16	Yes	****	<0.0001

## Sheet: Nrf2 mRNA
The mRNA level of Nrf2 was detected by QPCR
Well	Fluor	Target	Content	Sample	Cq			Well	Fluor	Target	Content	Sample	Melt Temp
C04	SYBR	Nrf2	Unkn	sham-1	25.0913			C04	SYBR	Nrf2	Unkn	sham-1	80.5
C05	SYBR	Nrf2	Unkn	sham-1	25.0308			C05	SYBR	Nrf2	Unkn	sham-1	80.5
C06	SYBR	Nrf2	Unkn	sham-1	25.0394			C06	SYBR	Nrf2	Unkn	sham-1	80.5
C07	SYBR	Nrf2	Unkn	sham-2	25.0844			C07	SYBR	Nrf2	Unkn	sham-2	80.5
C08	SYBR	Nrf2	Unkn	sham-2	25.5123			C08	SYBR	Nrf2	Unkn	sham-2	80.5
C09	SYBR	Nrf2	Unkn	sham-2	25.0145			C09	SYBR	Nrf2	Unkn	sham-2	80.5
C10	SYBR	Nrf2	Unkn	sham-3	25.1813			C10	SYBR	Nrf2	Unkn	sham-3	80.5
C11	SYBR	Nrf2	Unkn	sham-3	24.8229			C11	SYBR	Nrf2	Unkn	sham-3	80.5
C12	SYBR	Nrf2	Unkn	sham-3	25.0886			C12	SYBR	Nrf2	Unkn	sham-3	80.5
D01	SYBR	Nrf2	Unkn	IR-1	26.5668			D01	SYBR	Nrf2	Unkn	IR-1	80.5
D02	SYBR	Nrf2	Unkn	IR-1	26.5461			D02	SYBR	Nrf2	Unkn	IR-1	80.5
D03	SYBR	Nrf2	Unkn	IR-1	26.393			D03	SYBR	Nrf2	Unkn	IR-1	80.5
D04	SYBR	Nrf2	Unkn	IR-2	26.1883			D04	SYBR	Nrf2	Unkn	IR-2	80.5
D05	SYBR	Nrf2	Unkn	IR-2	26.1945			D05	SYBR	Nrf2	Unkn	IR-2	80.5
D06	SYBR	Nrf2	Unkn	IR-2	26.3065			D06	SYBR	Nrf2	Unkn	IR-2	80.5
D07	SYBR	Nrf2	Unkn	IR-3	26.199			D07	SYBR	Nrf2	Unkn	IR-3	80.5
D08	SYBR	Nrf2	Unkn	IR-3	26.5919			D08	SYBR	Nrf2	Unkn	IR-3	80.5
D09	SYBR	Nrf2	Unkn	IR-3	26.4063			D09	SYBR	Nrf2	Unkn	IR-3	80.5
D10	SYBR	Nrf2	Unkn	IR+IL-22-1	25.8371			D10	SYBR	Nrf2	Unkn	IR+IL-22-1	80.5
D11	SYBR	Nrf2	Unkn	IR+IL-22-1	25.5846			D11	SYBR	Nrf2	Unkn	IR+IL-22-1	80.5
D12	SYBR	Nrf2	Unkn	IR+IL-22-1	25.5377			D12	SYBR	Nrf2	Unkn	IR+IL-22-1	80.5
E01	SYBR	Nrf2	Unkn	IR+IL-22-2	25.6701			E01	SYBR	Nrf2	Unkn	IR+IL-22-2	80.5
E02	SYBR	Nrf2	Unkn	IR+IL-22-2	25.8158			E02	SYBR	Nrf2	Unkn	IR+IL-22-2	80.5
E03	SYBR	Nrf2	Unkn	IR+IL-22-2	25.7114			E03	SYBR	Nrf2	Unkn	IR+IL-22-2	80.5
E04	SYBR	Nrf2	Unkn	IR+IL-22-3	25.4897			E04	SYBR	Nrf2	Unkn	IR+IL-22-3	80.5
E05	SYBR	Nrf2	Unkn	IR+IL-22-3	25.4396			E05	SYBR	Nrf2	Unkn	IR+IL-22-3	80.5
E06	SYBR	Nrf2	Unkn	IR+IL-22-3	25.2972			E06	SYBR	Nrf2	Unkn	IR+IL-22-3	80.5
E07	SYBR	GAPDH	Unkn	sham-1	14.6241			E07	SYBR	GAPDH	Unkn	sham-1	86
E08	SYBR	GAPDH	Unkn	sham-1	14.5772			E08	SYBR	GAPDH	Unkn	sham-1	86
E09	SYBR	GAPDH	Unkn	sham-1	14.6344			E09	SYBR	GAPDH	Unkn	sham-1	86
E10	SYBR	GAPDH	Unkn	sham-2	14.9156			E10	SYBR	GAPDH	Unkn	sham-2	86
E11	SYBR	GAPDH	Unkn	sham-2	14.7423			E11	SYBR	GAPDH	Unkn	sham-2	86
E12	SYBR	GAPDH	Unkn	sham-2	14.3581			E12	SYBR	GAPDH	Unkn	sham-2	86
F01	SYBR	GAPDH	Unkn	sham-3	14.6534			F01	SYBR	GAPDH	Unkn	sham-3	86
F02	SYBR	GAPDH	Unkn	sham-3	14.3019			F02	SYBR	GAPDH	Unkn	sham-3	86
F03	SYBR	GAPDH	Unkn	sham-3	14.7458			F03	SYBR	GAPDH	Unkn	sham-3	86
F04	SYBR	GAPDH	Unkn	IR-1	14.4545			F04	SYBR	GAPDH	Unkn	IR-1	86
F05	SYBR	GAPDH	Unkn	IR-1	14.4252			F05	SYBR	GAPDH	Unkn	IR-1	86
F06	SYBR	GAPDH	Unkn	IR-1	14.3001			F06	SYBR	GAPDH	Unkn	IR-1	86
F07	SYBR	GAPDH	Unkn	IR-2	14.0575			F07	SYBR	GAPDH	Unkn	IR-2	86
F08	SYBR	GAPDH	Unkn	IR-2	14.6216			F08	SYBR	GAPDH	Unkn	IR-2	86
F09	SYBR	GAPDH	Unkn	IR-2	14.5817			F09	SYBR	GAPDH	Unkn	IR-2	86
F10	SYBR	GAPDH	Unkn	IR-3	15.1385			F10	SYBR	GAPDH	Unkn	IR-3	86
F11	SYBR	GAPDH	Unkn	IR-3	14.6004			F11	SYBR	GAPDH	Unkn	IR-3	86
F12	SYBR	GAPDH	Unkn	IR-3	14.624			F12	SYBR	GAPDH	Unkn	IR-3	86
G01	SYBR	GAPDH	Unkn	IR+IL-22-1	14.7703			G01	SYBR	GAPDH	Unkn	IR+IL-22-1	86
G02	SYBR	GAPDH	Unkn	IR+IL-22-1	14.5769			G02	SYBR	GAPDH	Unkn	IR+IL-22-1	86
G03	SYBR	GAPDH	Unkn	IR+IL-22-1	14.5828			G03	SYBR	GAPDH	Unkn	IR+IL-22-1	86
G04	SYBR	GAPDH	Unkn	IR+IL-22-2	14.6271			G04	SYBR	GAPDH	Unkn	IR+IL-22-2	86
G05	SYBR	GAPDH	Unkn	IR+IL-22-2	14.5128			G05	SYBR	GAPDH	Unkn	IR+IL-22-2	86
G06	SYBR	GAPDH	Unkn	IR+IL-22-2	14.3449			G06	SYBR	GAPDH	Unkn	IR+IL-22-2	86
G07	SYBR	GAPDH	Unkn	IR+IL-22-3	14.2719			G07	SYBR	GAPDH	Unkn	IR+IL-22-3	86
G08	SYBR	GAPDH	Unkn	IR+IL-22-3	14.8023			G08	SYBR	GAPDH	Unkn	IR+IL-22-3	86
G09	SYBR	GAPDH	Unkn	IR+IL-22-3	14.8163			G09	SYBR	GAPDH	Unkn	IR+IL-22-3	86
	Data analysis
	Nrf2	GAPDH	∆Ct	∆∆Ct	2-∆∆Ct	AVERAGE	STDEV.	AVERAGE	STDEV.
sham-1	25.0913	14.6241	10.4672	0	1	1.01787	0.023202	0.998163	0.120888
	25.0308	14.5772	10.4535	-0.0136723	1.00952
	25.0394	14.6344	10.405	-0.06225	1.04409
sham-2	25.0844	14.9156	10.1688	-0.298441	1.22981	0.972541	0.225267
	25.5123	14.7423	10.77	0.30277	0.810694
	25.0145	14.3581	10.6564	0.189164	0.877114
sham-3	25.1813	14.6534	10.5279	0.0606995	0.958799	1.00408	0.0745119
	24.8229	14.3019	10.5211	0.0538571	0.963357
	25.0886	14.7458	10.3428	-0.124429	1.09008
IR-1	26.5668	14.4545	12.1123	1.64509	0.319727	0.320539	0.00318767	0.396948	0.113096
	26.5461	14.4252	12.1209	1.65364	0.317837
	26.393	14.3001	12.0929	1.62569	0.324055
IR-2	26.1883	14.0575	12.1308	1.66357	0.315656	0.399522	0.0762519
	26.1945	14.6216	11.5729	1.1057	0.464677
	26.3065	14.5817	11.7248	1.25762	0.418234
IR-3	26.199	15.1385	11.0605	0.593319	0.662816	0.470782	0.168504
	26.5919	14.6004	11.9915	1.52432	0.347643
	26.4063	14.624	11.7824	1.31514	0.401886
IR+IL-22-1	25.8371	14.7703	11.0668	0.599605	0.659935	0.686882	0.0266129	0.700193	0.150165
	25.5846	14.5769	11.0077	0.540434	0.687564
	25.5377	14.5828	10.9549	0.487728	0.713147
IR+IL-22-2	25.6701	14.6271	11.043	0.57577	0.670928	0.589123	0.0718669
	25.8158	14.5128	11.303	0.835732	0.560299
	25.7114	14.3449	11.3665	0.899309	0.536144
IR+IL-22-3	25.4897	14.2719	11.2178	0.750626	0.594346	0.824575	0.205785
	25.4396	14.8023	10.6373	0.170128	0.888764
	25.2972	14.8163	10.4808	0.0136024	0.990616
Tukey's multiple comparisons test	Mean Diff.	95.00% CI of diff.	Below threshold?	Summary	Adjusted P Value
sham vs. IR	0.6012	0.3957 to 0.8067	Yes	***	0.0003
sham vs. IR+IL-22	0.298	0.09250 to 0.5034	Yes	*	0.0103
IR vs. IR+IL-22	-0.3032	-0.5087 to -0.09777	Yes	**	0.0095

## Sheet: ACSL4 mRNA
The mRNA level of ACSL4 was detected by QPCR
Well	Fluor	Target	Content	Sample	Cq			Well	Fluor	Target	Content	Sample	Melt Temp
A01	SYBR	ACSL4	Unkn	sham-1	23.4428			A01	SYBR	ACSL4	Unkn	sham-1	82
A02	SYBR	ACSL4	Unkn	sham-1	23.4443			A02	SYBR	ACSL4	Unkn	sham-1	82
A03	SYBR	ACSL4	Unkn	sham-1	23.1427			A03	SYBR	ACSL4	Unkn	sham-1	82
A04	SYBR	ACSL4	Unkn	sham-2	23.4092			A04	SYBR	ACSL4	Unkn	sham-2	82
A05	SYBR	ACSL4	Unkn	sham-2	23.4261			A05	SYBR	ACSL4	Unkn	sham-2	82
A06	SYBR	ACSL4	Unkn	sham-2	23.2846			A06	SYBR	ACSL4	Unkn	sham-2	82
A07	SYBR	ACSL4	Unkn	sham-3	23.1171			A07	SYBR	ACSL4	Unkn	sham-3	82
A08	SYBR	ACSL4	Unkn	sham-3	23.1696			A08	SYBR	ACSL4	Unkn	sham-3	82
A09	SYBR	ACSL4	Unkn	sham-3	23.1597			A09	SYBR	ACSL4	Unkn	sham-3	82
A10	SYBR	ACSL4	Unkn	IR-1	22.4007			A10	SYBR	ACSL4	Unkn	IR-1	82
A11	SYBR	ACSL4	Unkn	IR-1	22.1168			A11	SYBR	ACSL4	Unkn	IR-1	82
A12	SYBR	ACSL4	Unkn	IR-1	22.2266			A12	SYBR	ACSL4	Unkn	IR-1	82
B01	SYBR	ACSL4	Unkn	IR-2	22.4193			B01	SYBR	ACSL4	Unkn	IR-2	82
B02	SYBR	ACSL4	Unkn	IR-2	22.5019			B02	SYBR	ACSL4	Unkn	IR-2	82
B03	SYBR	ACSL4	Unkn	IR-2	22.4935			B03	SYBR	ACSL4	Unkn	IR-2	82
B04	SYBR	ACSL4	Unkn	IR-3	22.9089			B04	SYBR	ACSL4	Unkn	IR-3	82
B05	SYBR	ACSL4	Unkn	IR-3	22.2003			B05	SYBR	ACSL4	Unkn	IR-3	82
B06	SYBR	ACSL4	Unkn	IR-3	22.353			B06	SYBR	ACSL4	Unkn	IR-3	82
B07	SYBR	ACSL4	Unkn	IR+IL-22-1	22.9068			B07	SYBR	ACSL4	Unkn	IR+IL-22-1	82
B08	SYBR	ACSL4	Unkn	IR+IL-22-1	22.764			B08	SYBR	ACSL4	Unkn	IR+IL-22-1	82
B09	SYBR	ACSL4	Unkn	IR+IL-22-1	22.8644			B09	SYBR	ACSL4	Unkn	IR+IL-22-1	82
B10	SYBR	ACSL4	Unkn	IR+IL-22-2	22.8751			B10	SYBR	ACSL4	Unkn	IR+IL-22-2	82
B11	SYBR	ACSL4	Unkn	IR+IL-22-2	22.7581			B11	SYBR	ACSL4	Unkn	IR+IL-22-2	82
B12	SYBR	ACSL4	Unkn	IR+IL-22-2	22.8274			B12	SYBR	ACSL4	Unkn	IR+IL-22-2	82
C01	SYBR	ACSL4	Unkn	IR+IL-22-3	22.7007			C01	SYBR	ACSL4	Unkn	IR+IL-22-3	82
C02	SYBR	ACSL4	Unkn	IR+IL-22-3	22.9114			C02	SYBR	ACSL4	Unkn	IR+IL-22-3	82
C03	SYBR	ACSL4	Unkn	IR+IL-22-3	22.9371			C03	SYBR	ACSL4	Unkn	IR+IL-22-3	82
E07	SYBR	GAPDH	Unkn	sham-1	14.7241			E07	SYBR	GAPDH	Unkn	sham-1	86
E08	SYBR	GAPDH	Unkn	sham-1	14.5772			E08	SYBR	GAPDH	Unkn	sham-1	86
E09	SYBR	GAPDH	Unkn	sham-1	14.6344			E09	SYBR	GAPDH	Unkn	sham-1	86
E10	SYBR	GAPDH	Unkn	sham-2	14.9156			E10	SYBR	GAPDH	Unkn	sham-2	86
E11	SYBR	GAPDH	Unkn	sham-2	14.7423			E11	SYBR	GAPDH	Unkn	sham-2	86
E12	SYBR	GAPDH	Unkn	sham-2	14.3581			E12	SYBR	GAPDH	Unkn	sham-2	86
F01	SYBR	GAPDH	Unkn	sham-3	14.6534			F01	SYBR	GAPDH	Unkn	sham-3	86
F02	SYBR	GAPDH	Unkn	sham-3	14.3019			F02	SYBR	GAPDH	Unkn	sham-3	86
F03	SYBR	GAPDH	Unkn	sham-3	14.7458			F03	SYBR	GAPDH	Unkn	sham-3	86
F04	SYBR	GAPDH	Unkn	IR-1	14.4545			F04	SYBR	GAPDH	Unkn	IR-1	86
F05	SYBR	GAPDH	Unkn	IR-1	14.4252			F05	SYBR	GAPDH	Unkn	IR-1	86
F06	SYBR	GAPDH	Unkn	IR-1	14.3001			F06	SYBR	GAPDH	Unkn	IR-1	86
F07	SYBR	GAPDH	Unkn	IR-2	14.0575			F07	SYBR	GAPDH	Unkn	IR-2	86
F08	SYBR	GAPDH	Unkn	IR-2	14.6216			F08	SYBR	GAPDH	Unkn	IR-2	86
F09	SYBR	GAPDH	Unkn	IR-2	14.5817			F09	SYBR	GAPDH	Unkn	IR-2	86
F10	SYBR	GAPDH	Unkn	IR-3	15.1385			F10	SYBR	GAPDH	Unkn	IR-3	86
F11	SYBR	GAPDH	Unkn	IR-3	14.6004			F11	SYBR	GAPDH	Unkn	IR-3	86
F12	SYBR	GAPDH	Unkn	IR-3	14.624			F12	SYBR	GAPDH	Unkn	IR-3	86
G01	SYBR	GAPDH	Unkn	IR+IL-22-1	14.7703			G01	SYBR	GAPDH	Unkn	IR+IL-22-1	86
G02	SYBR	GAPDH	Unkn	IR+IL-22-1	14.5769			G02	SYBR	GAPDH	Unkn	IR+IL-22-1	86
G03	SYBR	GAPDH	Unkn	IR+IL-22-1	14.5828			G03	SYBR	GAPDH	Unkn	IR+IL-22-1	86
G04	SYBR	GAPDH	Unkn	IR+IL-22-2	14.6271			G04	SYBR	GAPDH	Unkn	IR+IL-22-2	86
G05	SYBR	GAPDH	Unkn	IR+IL-22-2	14.5128			G05	SYBR	GAPDH	Unkn	IR+IL-22-2	86
G06	SYBR	GAPDH	Unkn	IR+IL-22-2	14.3449			G06	SYBR	GAPDH	Unkn	IR+IL-22-2	86
G07	SYBR	GAPDH	Unkn	IR+IL-22-3	14.2719			G07	SYBR	GAPDH	Unkn	IR+IL-22-3	86
G08	SYBR	GAPDH	Unkn	IR+IL-22-3	14.8023			G08	SYBR	GAPDH	Unkn	IR+IL-22-3	86
G09	SYBR	GAPDH	Unkn	IR+IL-22-3	14.8163			G09	SYBR	GAPDH	Unkn	IR+IL-22-3	86
	Data analysis
	ACSL4	GAPDH	∆Ct	∆∆Ct	2-∆∆Ct	AVERAGE	STDEV.	AVERAGE	STDEV.
sham-1	23.4428	14.7241	8.71872	0.582248	0.667922	0.681128	0.085866	0.701248	0.0948329
	23.4443	14.5772	8.86713	0.730657	0.602629
	23.1427	14.6344	8.50824	0.371774	0.772831
sham-2	23.4092	14.9156	8.49356	0.35709	0.780738	0.68112	0.101223
	23.4261	14.7423	8.68386	0.547386	0.684259
	23.2846	14.3581	8.92642	0.78995	0.578364
sham-3	23.1171	14.6534	8.46374	0.327274	0.797041	0.741496	0.121282
	23.1696	14.3019	8.8677	0.731232	0.602389
	23.1597	14.7458	8.4139	0.277434	0.825057
IR-1	22.4007	14.4545	7.94617	-0.190298	1.141	1.21962	0.122866	1.21587	0.171561
	22.1168	14.4252	7.69159	-0.44488	1.3612
	22.2266	14.3001	7.92652	-0.209948	1.15665
IR-2	22.4193	14.0575	8.36181	0.225335	0.855396	1.07276	0.188679
	22.5019	14.6216	7.88028	-0.256186	1.19432
	22.4935	14.5817	7.91175	-0.224723	1.16855
IR-3	22.9089	15.1385	7.7704	-0.366068	1.28884	1.35524	0.084606
	22.2003	14.6004	7.59992	-0.536549	1.4505
	22.353	14.624	7.72897	-0.407499	1.32638
IR+IL-22-1	22.9068	14.7703	8.13647	0	1	0.956607	0.0484878	0.928462	0.0827034
	22.764	14.5769	8.18705	0.0505751	0.965551
	22.8644	14.5828	8.28165	0.145175	0.90427
IR+IL-22-2	22.8751	14.6271	8.24798	0.111507	0.925621	0.879892	0.0806911
	22.7581	14.5128	8.24531	0.108841	0.927333
	22.8274	14.3449	8.48254	0.346071	0.786724
IR+IL-22-3	22.7007	14.2719	8.4288	0.292326	0.816584	0.948886	0.114651
	22.9114	14.8023	8.10909	-0.027385	1.01916
	22.9371	14.8163	8.12081	-0.0156559	1.01091
Tukey's multiple comparisons test	Mean Diff.	95.00% CI of diff.	Below threshold?	Summary	Adjusted P Value
sham vs. IR	-0.7705	-1.099 to -0.4424	Yes	***	0.0009
sham vs. IR+IL-22	-0.3402	-0.6683 to -0.01206	Yes	*	0.0435
IR vs. IR+IL-22	0.4303	0.1022 to 0.7584	Yes	*	0.0163

## Sheet: GPX4 mRNA
The mRNA level of GPX4 was detected by QPCR
Well	Fluor	Target	Content	Sample	Cq			Well	Fluor	Target	Content	Sample	Melt Temp
A01	SYBR	GPX4	Unkn	sham-1	26.3374			A01	SYBR	GPX4	Unkn	sham-1	84.5
A02	SYBR	GPX4	Unkn	sham-1	26.5133			A02	SYBR	GPX4	Unkn	sham-1	84.5
A03	SYBR	GPX4	Unkn	sham-1	26.3987			A03	SYBR	GPX4	Unkn	sham-1	84.5
A04	SYBR	GPX4	Unkn	sham-2	26.4475			A04	SYBR	GPX4	Unkn	sham-2	84.5
A05	SYBR	GPX4	Unkn	sham-2	26.3016			A05	SYBR	GPX4	Unkn	sham-2	84.5
A06	SYBR	GPX4	Unkn	sham-2	26.4239			A06	SYBR	GPX4	Unkn	sham-2	84.5
A07	SYBR	GPX4	Unkn	sham-3	26.5359			A07	SYBR	GPX4	Unkn	sham-3	84.5
A08	SYBR	GPX4	Unkn	sham-3	26.751			A08	SYBR	GPX4	Unkn	sham-3	84.5
A09	SYBR	GPX4	Unkn	sham-3	26.5072			A09	SYBR	GPX4	Unkn	sham-3	84.5
A10	SYBR	GPX4	Unkn	IR-1	27.9818			A10	SYBR	GPX4	Unkn	IR-1	84.5
A11	SYBR	GPX4	Unkn	IR-1	27.5497			A11	SYBR	GPX4	Unkn	IR-1	84.5
A12	SYBR	GPX4	Unkn	IR-1	27.6911			A12	SYBR	GPX4	Unkn	IR-1	84.5
B01	SYBR	GPX4	Unkn	IR-2	27.8537			B01	SYBR	GPX4	Unkn	IR-2	84.5
B02	SYBR	GPX4	Unkn	IR-2	28.0223			B02	SYBR	GPX4	Unkn	IR-2	84.5
B03	SYBR	GPX4	Unkn	IR-2	28.0189			B03	SYBR	GPX4	Unkn	IR-2	84.5
B04	SYBR	GPX4	Unkn	IR-3	28.0038			B04	SYBR	GPX4	Unkn	IR-3	84.5
B05	SYBR	GPX4	Unkn	IR-3	27.4214			B05	SYBR	GPX4	Unkn	IR-3	84.5
B06	SYBR	GPX4	Unkn	IR-3	28.9225			B06	SYBR	GPX4	Unkn	IR-3	84.5
B07	SYBR	GPX4	Unkn	IR+IL-22-1	26.852			B07	SYBR	GPX4	Unkn	IR+IL-22-1	84.5
B08	SYBR	GPX4	Unkn	IR+IL-22-1	26.8097			B08	SYBR	GPX4	Unkn	IR+IL-22-1	84.5
B09	SYBR	GPX4	Unkn	IR+IL-22-1	27.0594			B09	SYBR	GPX4	Unkn	IR+IL-22-1	84.5
B10	SYBR	GPX4	Unkn	IR+IL-22-2	26.97			B10	SYBR	GPX4	Unkn	IR+IL-22-2	84.5
B11	SYBR	GPX4	Unkn	IR+IL-22-2	27.0643			B11	SYBR	GPX4	Unkn	IR+IL-22-2	84.5
B12	SYBR	GPX4	Unkn	IR+IL-22-2	26.7005			B12	SYBR	GPX4	Unkn	IR+IL-22-2	84.5
C01	SYBR	GPX4	Unkn	IR+IL-22-3	26.7835			C01	SYBR	GPX4	Unkn	IR+IL-22-3	84.5
C02	SYBR	GPX4	Unkn	IR+IL-22-3	26.9644			C02	SYBR	GPX4	Unkn	IR+IL-22-3	84.5
C03	SYBR	GPX4	Unkn	IR+IL-22-3	26.8943			C03	SYBR	GPX4	Unkn	IR+IL-22-3	84.5
E07	SYBR	GAPDH	Unkn	sham-1	15.3766			E07	SYBR	GAPDH	Unkn	sham-1	86
E08	SYBR	GAPDH	Unkn	sham-1	15.5392			E08	SYBR	GAPDH	Unkn	sham-1	86
E09	SYBR	GAPDH	Unkn	sham-1	15.6278			E09	SYBR	GAPDH	Unkn	sham-1	86
E10	SYBR	GAPDH	Unkn	sham-2	15.5682			E10	SYBR	GAPDH	Unkn	sham-2	86
E11	SYBR	GAPDH	Unkn	sham-2	15.4734			E11	SYBR	GAPDH	Unkn	sham-2	86
E12	SYBR	GAPDH	Unkn	sham-2	15.3344			E12	SYBR	GAPDH	Unkn	sham-2	86
F01	SYBR	GAPDH	Unkn	sham-3	15.831			F01	SYBR	GAPDH	Unkn	sham-3	86
F02	SYBR	GAPDH	Unkn	sham-3	15.6125			F02	SYBR	GAPDH	Unkn	sham-3	86
F03	SYBR	GAPDH	Unkn	sham-3	15.7021			F03	SYBR	GAPDH	Unkn	sham-3	86
F04	SYBR	GAPDH	Unkn	IR-1	15.5085			F04	SYBR	GAPDH	Unkn	IR-1	86
F05	SYBR	GAPDH	Unkn	IR-1	15.7626			F05	SYBR	GAPDH	Unkn	IR-1	86
F06	SYBR	GAPDH	Unkn	IR-1	15.7481			F06	SYBR	GAPDH	Unkn	IR-1	86
F07	SYBR	GAPDH	Unkn	IR-2	15.4387			F07	SYBR	GAPDH	Unkn	IR-2	86
F08	SYBR	GAPDH	Unkn	IR-2	15.5773			F08	SYBR	GAPDH	Unkn	IR-2	86
F09	SYBR	GAPDH	Unkn	IR-2	15.8582			F09	SYBR	GAPDH	Unkn	IR-2	86
F10	SYBR	GAPDH	Unkn	IR-3	15.6665			F10	SYBR	GAPDH	Unkn	IR-3	86
F11	SYBR	GAPDH	Unkn	IR-3	15.2955			F11	SYBR	GAPDH	Unkn	IR-3	86
F12	SYBR	GAPDH	Unkn	IR-3	15.3796			F12	SYBR	GAPDH	Unkn	IR-3	86
G01	SYBR	GAPDH	Unkn	IR+IL-22-1	15.7251			G01	SYBR	GAPDH	Unkn	IR+IL-22-1	86
G02	SYBR	GAPDH	Unkn	IR+IL-22-1	15.4988			G02	SYBR	GAPDH	Unkn	IR+IL-22-1	86
G03	SYBR	GAPDH	Unkn	IR+IL-22-1	16.0797			G03	SYBR	GAPDH	Unkn	IR+IL-22-1	86
G04	SYBR	GAPDH	Unkn	IR+IL-22-2	15.5612			G04	SYBR	GAPDH	Unkn	IR+IL-22-2	86
G05	SYBR	GAPDH	Unkn	IR+IL-22-2	15.556			G05	SYBR	GAPDH	Unkn	IR+IL-22-2	86
G06	SYBR	GAPDH	Unkn	IR+IL-22-2	15.7737			G06	SYBR	GAPDH	Unkn	IR+IL-22-2	86
G07	SYBR	GAPDH	Unkn	IR+IL-22-3	15.2223			G07	SYBR	GAPDH	Unkn	IR+IL-22-3	86
G08	SYBR	GAPDH	Unkn	IR+IL-22-3	15.711			G08	SYBR	GAPDH	Unkn	IR+IL-22-3	86
G09	SYBR	GAPDH	Unkn	IR+IL-22-3	15.2341			G09	SYBR	GAPDH	Unkn	IR+IL-22-3	86
	Data analysis
	GPX4	GAPDH	∆Ct	∆∆Ct	2-∆∆Ct	AVERAGE	STDEV.	AVERAGE	STDEV.
sham-1	26.3374	15.3766	10.9608	-0.166097	1.12202	1.17119	0.094235	1.17097	0.11683
	26.5133	15.5392	10.9741	-0.15279	1.11172
	26.3987	15.6278	10.7709	-0.355968	1.27984
sham-2	26.4475	15.5682	10.8792	-0.247641	1.18726	1.14782	0.10747
	26.3016	15.4734	10.8282	-0.298659	1.23
	26.4239	15.3344	11.0896	-0.0373187	1.0262
sham-3	26.5359	15.831	10.7049	-0.421962	1.33975	1.19388	0.180488
	26.751	15.6125	11.1384	0.0115331	0.992038
	26.5072	15.7021	10.8051	-0.321767	1.24986
IR-1	27.9818	15.5085	12.4733	1.34636	0.393282	0.531349	0.123889	0.44587	0.126361
	27.5497	15.7626	11.787	0.660148	0.632813
	27.6911	15.7481	11.943	0.816161	0.567951
IR-2	27.8537	15.4387	12.4151	1.28819	0.409463	0.432979	0.0481925
	28.0223	15.5773	12.445	1.31812	0.401058
	28.0189	15.8582	12.1607	1.03382	0.488414
IR-3	28.0038	15.6665	12.3373	1.2104	0.432149	0.373283	0.164576
	27.4214	15.2955	12.1259	0.999042	0.500332
	28.9225	15.3796	13.5429	2.41604	0.187369
IR+IL-22-1	26.852	15.7251	11.1269	0	1	0.995883	0.113646	0.89708	0.161351
	26.8097	15.4988	11.3109	0.184041	0.880234
	27.0594	16.0797	10.9797	-0.147195	1.10741
IR+IL-22-2	26.97	15.5612	11.4087	0.281856	0.822532	0.913003	0.206024
	27.0643	15.556	11.5083	0.381397	0.767694
	26.7005	15.7737	10.9268	-0.200107	1.14878
IR+IL-22-3	26.7835	15.2223	11.5612	0.434308	0.740048	0.782354	0.118359
	26.9644	15.711	11.2534	0.126499	0.916052
	26.8943	15.2341	11.6602	0.533324	0.690961
Tukey's multiple comparisons test	Mean Diff.	95.00% CI of diff.	Below threshold?	Summary	Adjusted P Value
sham vs. IR	0.6462	0.4710 to 0.8215	Yes	****	<0.0001
sham vs. IR+IL-22	0.2441	0.06881 to 0.4194	Yes	*	0.0124
IR vs. IR+IL-22	-0.4021	-0.5774 to -0.2269	Yes	**	0.001

## Sheet: SLC7A11 mRNA
The mRNA level of SLC7A11 was detected by QPCR
Well	Fluor	Target	Content	Sample	Cq				Fluor	Target	Content	Sample	Melt Temp
C04	SYBR	SLC7A11	Unkn	sham-1	22.1876			C04	SYBR	SLC7A11	Unkn	sham-1	85.5
C05	SYBR	SLC7A11	Unkn	sham-1	22.1815			C05	SYBR	SLC7A11	Unkn	sham-1	85.5
C06	SYBR	SLC7A11	Unkn	sham-1	22.5427			C06	SYBR	SLC7A11	Unkn	sham-1	85.5
C07	SYBR	SLC7A11	Unkn	sham-2	22.3583			C07	SYBR	SLC7A11	Unkn	sham-2	85.5
C08	SYBR	SLC7A11	Unkn	sham-2	22.4154			C08	SYBR	SLC7A11	Unkn	sham-2	85.5
C09	SYBR	SLC7A11	Unkn	sham-2	22.247			C09	SYBR	SLC7A11	Unkn	sham-2	85.5
C10	SYBR	SLC7A11	Unkn	sham-3	22.4847			C10	SYBR	SLC7A11	Unkn	sham-3	85.5
C11	SYBR	SLC7A11	Unkn	sham-3	22.4287			C11	SYBR	SLC7A11	Unkn	sham-3	85.5
C12	SYBR	SLC7A11	Unkn	sham-3	22.5427			C12	SYBR	SLC7A11	Unkn	sham-3	85.5
D01	SYBR	SLC7A11	Unkn	IR-1	23.7843			D01	SYBR	SLC7A11	Unkn	IR-1	85.5
D02	SYBR	SLC7A11	Unkn	IR-1	23.8591			D02	SYBR	SLC7A11	Unkn	IR-1	85.5
D03	SYBR	SLC7A11	Unkn	IR-1	23.9829			D03	SYBR	SLC7A11	Unkn	IR-1	85.5
D04	SYBR	SLC7A11	Unkn	IR-2	23.6029			D04	SYBR	SLC7A11	Unkn	IR-2	85.5
D05	SYBR	SLC7A11	Unkn	IR-2	23.4868			D05	SYBR	SLC7A11	Unkn	IR-2	85.5
D06	SYBR	SLC7A11	Unkn	IR-2	24.1787			D06	SYBR	SLC7A11	Unkn	IR-2	85.5
D07	SYBR	SLC7A11	Unkn	IR-3	23.5441			D07	SYBR	SLC7A11	Unkn	IR-3	85.5
D08	SYBR	SLC7A11	Unkn	IR-3	23.8116			D08	SYBR	SLC7A11	Unkn	IR-3	85.5
D09	SYBR	SLC7A11	Unkn	IR-3	23.739			D09	SYBR	SLC7A11	Unkn	IR-3	85.5
D10	SYBR	SLC7A11	Unkn	IR+IL-22-1	22.8319			D10	SYBR	SLC7A11	Unkn	IR+IL-22-1	85.5
D11	SYBR	SLC7A11	Unkn	IR+IL-22-1	22.6041			D11	SYBR	SLC7A11	Unkn	IR+IL-22-1	85.5
D12	SYBR	SLC7A11	Unkn	IR+IL-22-1	22.798			D12	SYBR	SLC7A11	Unkn	IR+IL-22-1	85.5
E01	SYBR	SLC7A11	Unkn	IR+IL-22-2	22.6553			E01	SYBR	SLC7A11	Unkn	IR+IL-22-2	85.5
E02	SYBR	SLC7A11	Unkn	IR+IL-22-2	22.7609			E02	SYBR	SLC7A11	Unkn	IR+IL-22-2	85.5
E03	SYBR	SLC7A11	Unkn	IR+IL-22-2	22.8917			E03	SYBR	SLC7A11	Unkn	IR+IL-22-2	85.5
E04	SYBR	SLC7A11	Unkn	IR+IL-22-3	22.7386			E04	SYBR	SLC7A11	Unkn	IR+IL-22-3	85.5
E05	SYBR	SLC7A11	Unkn	IR+IL-22-3	22.6797			E05	SYBR	SLC7A11	Unkn	IR+IL-22-3	85.5
E06	SYBR	SLC7A11	Unkn	IR+IL-22-3	22.6229			E06	SYBR	SLC7A11	Unkn	IR+IL-22-3	85.5
E07	SYBR	GAPDH	Unkn	sham-1	15.3766			E07	SYBR	GAPDH	Unkn	sham-1	86
E08	SYBR	GAPDH	Unkn	sham-1	15.5392			E08	SYBR	GAPDH	Unkn	sham-1	86
E09	SYBR	GAPDH	Unkn	sham-1	15.6278			E09	SYBR	GAPDH	Unkn	sham-1	86
E10	SYBR	GAPDH	Unkn	sham-2	15.5682			E10	SYBR	GAPDH	Unkn	sham-2	86
E11	SYBR	GAPDH	Unkn	sham-2	15.4734			E11	SYBR	GAPDH	Unkn	sham-2	86
E12	SYBR	GAPDH	Unkn	sham-2	15.3344			E12	SYBR	GAPDH	Unkn	sham-2	86
F01	SYBR	GAPDH	Unkn	sham-3	15.831			F01	SYBR	GAPDH	Unkn	sham-3	86
F02	SYBR	GAPDH	Unkn	sham-3	15.6125			F02	SYBR	GAPDH	Unkn	sham-3	86
F03	SYBR	GAPDH	Unkn	sham-3	15.7021			F03	SYBR	GAPDH	Unkn	sham-3	86
F04	SYBR	GAPDH	Unkn	IR-1	15.5085			F04	SYBR	GAPDH	Unkn	IR-1	86
F05	SYBR	GAPDH	Unkn	IR-1	15.7626			F05	SYBR	GAPDH	Unkn	IR-1	86
F06	SYBR	GAPDH	Unkn	IR-1	15.7481			F06	SYBR	GAPDH	Unkn	IR-1	86
F07	SYBR	GAPDH	Unkn	IR-2	15.4387			F07	SYBR	GAPDH	Unkn	IR-2	86
F08	SYBR	GAPDH	Unkn	IR-2	15.5773			F08	SYBR	GAPDH	Unkn	IR-2	86
F09	SYBR	GAPDH	Unkn	IR-2	15.8582			F09	SYBR	GAPDH	Unkn	IR-2	86
F10	SYBR	GAPDH	Unkn	IR-3	15.6665			F10	SYBR	GAPDH	Unkn	IR-3	86
F11	SYBR	GAPDH	Unkn	IR-3	15.2955			F11	SYBR	GAPDH	Unkn	IR-3	86
F12	SYBR	GAPDH	Unkn	IR-3	15.3796			F12	SYBR	GAPDH	Unkn	IR-3	86
G01	SYBR	GAPDH	Unkn	IR+IL-22-1	15.7251			G01	SYBR	GAPDH	Unkn	IR+IL-22-1	86
G02	SYBR	GAPDH	Unkn	IR+IL-22-1	15.4988			G02	SYBR	GAPDH	Unkn	IR+IL-22-1	86
G03	SYBR	GAPDH	Unkn	IR+IL-22-1	16.0797			G03	SYBR	GAPDH	Unkn	IR+IL-22-1	86
G04	SYBR	GAPDH	Unkn	IR+IL-22-2	15.5612			G04	SYBR	GAPDH	Unkn	IR+IL-22-2	86
G05	SYBR	GAPDH	Unkn	IR+IL-22-2	15.556			G05	SYBR	GAPDH	Unkn	IR+IL-22-2	86
G06	SYBR	GAPDH	Unkn	IR+IL-22-2	15.7737			G06	SYBR	GAPDH	Unkn	IR+IL-22-2	86
G07	SYBR	GAPDH	Unkn	IR+IL-22-3	15.2223			G07	SYBR	GAPDH	Unkn	IR+IL-22-3	86
G08	SYBR	GAPDH	Unkn	IR+IL-22-3	15.711			G08	SYBR	GAPDH	Unkn	IR+IL-22-3	86
G09	SYBR	GAPDH	Unkn	IR+IL-22-3	15.2341			G09	SYBR	GAPDH	Unkn	IR+IL-22-3	86
	Data analysis
	SLC7A11	GAPDH	∆Ct	∆∆Ct	2-∆∆Ct	AVERAGE	STDEV.	AVERAGE	STDEV.
sham-1	22.1876	15.3766	6.81099	-0.295749	1.22752	1.24985	0.120324	1.22828	0.0933484
	22.1815	15.5392	6.6423	-0.464434	1.37978
	22.5427	15.6278	6.91485	-0.191887	1.14226
sham-2	22.3583	15.5682	6.79008	-0.316655	1.24544	1.17013	0.0662296
	22.4154	15.4734	6.94203	-0.164708	1.12094
	22.247	15.3344	6.91262	-0.194117	1.14402
sham-3	22.4847	15.831	6.65378	-0.45296	1.36885	1.26487	0.0906324
	22.4287	15.6125	6.81614	-0.290602	1.22315
	22.5427	15.7021	6.84057	-0.266163	1.20261
IR-1	23.7843	15.5085	8.27577	1.16904	0.444718	0.468598	0.030941	0.474757	0.0695955
	23.8591	15.7626	8.09652	0.989786	0.503552
	23.9829	15.7481	8.23482	1.12808	0.457524
IR-2	23.6029	15.4387	8.16425	1.05752	0.480459	0.49494	0.0721479
	23.4868	15.5773	7.90955	0.802812	0.573231
	24.1787	15.8582	8.32054	1.2138	0.431132
IR-3	23.5441	15.6665	7.87759	0.770855	0.58607	0.460732	0.110673
	23.8116	15.2955	8.51613	1.40939	0.37647
	23.739	15.3796	8.35946	1.25272	0.419656
IR+IL-22-1	22.8319	15.7251	7.10674	0	1	1.10332	0.178094	0.991204	0.158875
	22.6041	15.4988	7.1053	-0.00144239	1.001
	22.798	16.0797	6.71831	-0.388429	1.30897
IR+IL-22-2	22.6553	15.5612	7.09404	-0.0126959	1.00884	0.978411	0.0391806
	22.7609	15.556	7.20493	0.0981938	0.934202
	22.8917	15.7737	7.11805	0.0113083	0.992192
IR+IL-22-3	22.7386	15.2223	7.5163	0.409566	0.75285	0.891879	0.183883
	22.6797	15.711	6.96874	-0.137997	1.10038
	22.6229	15.2341	7.38881	0.282071	0.82241
Tukey's multiple comparisons test	Mean Diff.	95.00% CI of diff.	Below threshold?	Summary	Adjusted P Value
sham vs. IR	0.6139	0.4734 to 0.7543	Yes	****	<0.0001
sham vs. IR+IL-22	0.1931	0.05266 to 0.3336	Yes	*	0.0132
IR vs. IR+IL-22	-0.4207	-0.5612 to -0.2802	Yes	***	0.0002

## Sheet: GSH level
The GSH level was detected by ELISA
	1	2	3	4	5	6	7	8	9	10	11	12
A	0.047	0.047	0.048	0.15	0.202	0.166	0.304	0.265	0.334	0.563	0.492	0.535
B	1.328	1.353	1.414	3.076	2.943	2.827	0.727	0.761	0.749	0.88	0.85	0.861
C	0.826	0.85	0.853	0.498	0.488	0.516	0.327	0.396	0.405	0.501	0.497	0.488
D	0.628	0.616	0.746	0.745	0.663	0.618	0.574	0.567	0.584
30'	1	2	3	4	5	6	7	8	9	10	11	12
A	Blank hole	Blank hole	Blank hole	Standard curve 1	Standard curve 1	Standard curve 1	Standard curve 2	Standard curve 2	Standard curve 2	Standard curve 3	Standard curve 3	Standard curve 3
B	Standard curve 4	Standard curve 4	Standard curve 4	Standard curve 5	Standard curve 5	Standard curve 5	sham-1	sham-1	sham-1	sham-2	sham-2	sham-2
C	sham-3	sham-3	sham-3	IR-1	IR-1	IR-1	IR-2	IR-2	IR-2	IR-3	IR-3	IR-3
D	IR+IL-22-1	IR+IL-22-1	IR+IL-22-1	IR+IL-22-2	IR+IL-22-2	IR+IL-22-2	IR+IL-22-3	IR+IL-22-3	IR+IL-22-3
Standard curve
OD	(ng/L）
0.0473333	Blank
0.125333	7.5
0.253667	15
0.482667	30
1.31767	60
2.90133	120
Sample number	Detect OD	Blank average OD	Detection - Blank	Detection concentration(ng/L）	Dilution ratio	Sample concentration(ng/L）	AVERAGE	STDEV	AVERAGE	STDEV
sham-1	0.727	0.0473333	0.679667	34.7297	5	173.649	177.75	3.78778	193.412	12.2725
sham-1	0.761	0.0473333	0.713667	36.2233	5	181.117
sham-1	0.749	0.0473333	0.701667	35.6969	5	178.484
sham-2	0.88	0.0473333	0.832667	41.4038	5	207.019	203.483	3.28574
sham-2	0.85	0.0473333	0.802667	40.1047	5	200.524
sham-2	0.861	0.0473333	0.813667	40.5816	5	202.908
sham-3	0.826	0.0473333	0.778667	39.0621	5	195.31	199.003	3.21411
sham-3	0.85	0.0473333	0.802667	40.1047	5	200.524
sham-3	0.853	0.0473333	0.805667	40.2348	5	201.174
IR-1	0.498	0.0473333	0.450667	24.514	5	122.57	123.171	3.2053	113.308	14.8435
IR-1	0.488	0.0473333	0.440667	24.0617	5	120.308
IR-1	0.516	0.0473333	0.468667	25.3268	5	126.634
IR-2	0.327	0.0473333	0.279667	16.7085	5	83.5425	94.7875	9.79257
IR-2	0.396	0.0473333	0.348667	19.8763	5	99.3815
IR-2	0.405	0.0473333	0.357667	20.2877	5	101.438
IR-3	0.501	0.0473333	0.453667	24.6496	5	123.248	121.967	1.50555
IR-3	0.497	0.0473333	0.449667	24.4688	5	122.344
IR-3	0.488	0.0473333	0.440667	24.0617	5	120.308
IR+IL-22-1	0.628	0.0473333	0.580667	30.3466	5	151.733	159.539	15.8926	153.881	15.0375
IR+IL-22-1	0.616	0.0473333	0.568667	29.8119	5	149.06
IR+IL-22-1	0.746	0.0473333	0.698667	35.5651	5	177.826
IR+IL-22-2	0.745	0.0473333	0.697667	35.5212	5	177.606	162.207	14.2432
IR+IL-22-2	0.663	0.0473333	0.615667	31.902	5	159.51
IR+IL-22-2	0.618	0.0473333	0.570667	29.9011	5	149.505
IR+IL-22-3	0.574	0.0473333	0.526667	27.9345	5	139.672	139.896	1.91389
IR+IL-22-3	0.567	0.0473333	0.519667	27.6207	5	138.103
IR+IL-22-3	0.584	0.0473333	0.536667	28.3823	5	141.912
Tukey's multiple comparisons test	Mean Diff.	95.00% CI of diff.	Below threshold?	Summary	Adjusted P Value
sham vs. IR	80.1	44.82 to 115.4	Yes	**	0.0011
sham vs. IR+IL-22	39.53	4.247 to 74.82	Yes	*	0.032
IR vs. IR+IL-22	-40.57	-75.86 to -5.288	Yes	*	0.0287

## Sheet: MDA level
The MDA level was detected by ELISA
	1	2	3	4	5	6	7	8	9	10	11	12
A	0.05	0.045	0.045	0.202	0.158	0.17	0.341	0.307	0.329	0.59	0.762	0.64
B	1.509	1.446	1.426	2.987	3.002	2.98	0.36	0.37	0.368	0.265	0.296	0.266
C	0.345	0.35	0.359	0.71	0.725	0.709	0.627	0.62	0.615	0.637	0.617	0.614
D	0.508	0.528	0.536	0.427	0.439	0.45	0.517	0.525	0.549
30'	1	2	3	4	5	6	7	8	9	10	11	12
A	Blank hole	Blank hole	Blank hole	Standard curve 1	Standard curve 1	Standard curve 1	Standard curve 2	Standard curve 2	Standard curve 2	Standard curve 3	Standard curve 3	Standard curve 3
B	Standard curve 4	Standard curve 4	Standard curve 4	Standard curve 5	Standard curve 5	Standard curve 5	sham-1	sham-1	sham-1	sham-2	sham-2	sham-2
C	sham-3	sham-3	sham-3	IR-1	IR-1	IR-1	IR-2	IR-2	IR-2	IR-3	IR-3	IR-3
D	IR+IL-22-1	IR+IL-22-1	IR+IL-22-1	IR+IL-22-2	IR+IL-22-2	IR+IL-22-2	IR+IL-22-3	IR+IL-22-3	IR+IL-22-3
Standard curve
OD	(nmol/L）
0.0466667	Blank
0.13	0.5
0.279	1
0.617333	2
1.41367	4
2.943	8
Sample number	Detect OD	Blank average OD	Detection - Blank	Detection concentration(ng/L）	Dilution ratio	Sample concentration(ng/L）	AVERAGE	STDEV	AVERAGE	STDEV
sham-1	0.36	0.0466667	0.313333	1.0735	5	5.36748	5.45052	0.0732336	4.9654	0.597936
sham-1	0.37	0.0466667	0.323333	1.10118	5	5.50588
sham-1	0.368	0.0466667	0.321333	1.09564	5	5.4782
sham-2	0.265	0.0466667	0.218333	0.810019	5	4.0501	4.19819	0.244582
sham-2	0.296	0.0466667	0.249333	0.8961	5	4.4805
sham-2	0.266	0.0466667	0.219333	0.812798	5	4.06399
sham-3	0.345	0.0466667	0.298333	1.03196	5	5.15979	5.24749	0.0982343
sham-3	0.35	0.0466667	0.303333	1.04581	5	5.22903
sham-3	0.359	0.0466667	0.312333	1.07073	5	5.35364
IR-1	0.71	0.0466667	0.663333	2.03604	5	10.1802	10.2439	0.122389	9.3957	0.646243
IR-1	0.725	0.0466667	0.678333	2.077	5	10.385
IR-1	0.709	0.0466667	0.662333	2.03331	5	10.1665
IR-2	0.627	0.0466667	0.580333	1.80894	5	9.0447	8.9579	0.0826126
IR-2	0.62	0.0466667	0.573333	1.78975	5	8.94877
IR-2	0.615	0.0466667	0.568333	1.77605	5	8.88023
IR-3	0.637	0.0466667	0.590333	1.83634	5	9.1817	8.98529	0.171332
IR-3	0.617	0.0466667	0.570333	1.78153	5	8.90765
IR-3	0.614	0.0466667	0.567333	1.77331	5	8.86653
IR+IL-22-1	0.508	0.0466667	0.461333	1.48208	5	7.4104	7.63054	0.198418	7.26765	0.634322
IR+IL-22-1	0.528	0.0466667	0.481333	1.53712	5	7.68559
IR+IL-22-1	0.536	0.0466667	0.489333	1.55912	5	7.79561
IR+IL-22-2	0.427	0.0466667	0.380333	1.25875	5	6.29374	6.45476	0.158764
IR+IL-22-2	0.439	0.0466667	0.392333	1.29188	5	6.45939
IR+IL-22-2	0.45	0.0466667	0.403333	1.32223	5	6.61117
IR+IL-22-3	0.517	0.0466667	0.470333	1.50685	5	7.53427	7.71764	0.229003
IR+IL-22-3	0.525	0.0466667	0.478333	1.52887	5	7.64433
IR+IL-22-3	0.549	0.0466667	0.502333	1.59486	5	7.97432
Tukey's multiple comparisons test	Mean Diff.	95.00% CI of diff.	Below threshold?	Summary	Adjusted P Value
sham vs. IR	-4.43	-6.195 to -2.665	Yes	***	0.0006
sham vs. IR+IL-22	-2.302	-4.067 to -0.5373	Yes	*	0.0167
IR vs. IR+IL-22	2.128	0.3631 to 3.893	Yes	*	0.0235

## Sheet: P62 mRNA
The mRNA level of P62 was detected by QPCR
Well	Fluor	Target	Content	Sample	Cq			Well	Fluor	Target	Content	Sample	Melt Temp
A01	SYBR	P62	Unkn	sham-1	20.0789			A01	SYBR	P62	Unkn	sham-1	85.5
A02	SYBR	P62	Unkn	sham-1	19.7822			A02	SYBR	P62	Unkn	sham-1	85.5
A03	SYBR	P62	Unkn	sham-1	19.8877			A03	SYBR	P62	Unkn	sham-1	85.5
A04	SYBR	P62	Unkn	sham-2	19.6291			A04	SYBR	P62	Unkn	sham-2	85.5
A05	SYBR	P62	Unkn	sham-2	19.7797			A05	SYBR	P62	Unkn	sham-2	85.5
A06	SYBR	P62	Unkn	sham-2	19.1752			A06	SYBR	P62	Unkn	sham-2	85.5
A07	SYBR	P62	Unkn	sham-3	19.549			A07	SYBR	P62	Unkn	sham-3	85.5
A08	SYBR	P62	Unkn	sham-3	19.8072			A08	SYBR	P62	Unkn	sham-3	85.5
A09	SYBR	P62	Unkn	sham-3	20.2259			A09	SYBR	P62	Unkn	sham-3	85.5
A10	SYBR	P62	Unkn	IR-1	21.057			A10	SYBR	P62	Unkn	IR-1	85.5
A11	SYBR	P62	Unkn	IR-1	20.6188			A11	SYBR	P62	Unkn	IR-1	85.5
A12	SYBR	P62	Unkn	IR-1	21.0888			A12	SYBR	P62	Unkn	IR-1	85.5
B01	SYBR	P62	Unkn	IR-2	20.8985			B01	SYBR	P62	Unkn	IR-2	85.5
B02	SYBR	P62	Unkn	IR-2	20.8023			B02	SYBR	P62	Unkn	IR-2	85.5
B03	SYBR	P62	Unkn	IR-2	20.9375			B03	SYBR	P62	Unkn	IR-2	85.5
B04	SYBR	P62	Unkn	IR-3	20.7667			B04	SYBR	P62	Unkn	IR-3	85.5
B05	SYBR	P62	Unkn	IR-3	20.7107			B05	SYBR	P62	Unkn	IR-3	85.5
B06	SYBR	P62	Unkn	IR-3	20.9546			B06	SYBR	P62	Unkn	IR-3	85.5
B07	SYBR	P62	Unkn	IR+IL-22-1	20.2467			B07	SYBR	P62	Unkn	IR+IL-22-1	85.5
B08	SYBR	P62	Unkn	IR+IL-22-1	20.1673			B08	SYBR	P62	Unkn	IR+IL-22-1	85.5
B09	SYBR	P62	Unkn	IR+IL-22-1	20.3482			B09	SYBR	P62	Unkn	IR+IL-22-1	85.5
B10	SYBR	P62	Unkn	IR+IL-22-2	20.3057			B10	SYBR	P62	Unkn	IR+IL-22-2	85.5
B11	SYBR	P62	Unkn	IR+IL-22-2	20.3228			B11	SYBR	P62	Unkn	IR+IL-22-2	85.5
B12	SYBR	P62	Unkn	IR+IL-22-2	20.4115			B12	SYBR	P62	Unkn	IR+IL-22-2	85.5
C01	SYBR	P62	Unkn	IR+IL-22-3	20.4208			C01	SYBR	P62	Unkn	IR+IL-22-3	85.5
C02	SYBR	P62	Unkn	IR+IL-22-3	20.3627			C02	SYBR	P62	Unkn	IR+IL-22-3	85.5
C03	SYBR	P62	Unkn	IR+IL-22-3	20.3815			C03	SYBR	P62	Unkn	IR+IL-22-3	85.5
E07	SYBR	GAPDH	Unkn	sham-1	15.0578			E07	SYBR	GAPDH	Unkn	sham-1	86
E08	SYBR	GAPDH	Unkn	sham-1	14.6678			E08	SYBR	GAPDH	Unkn	sham-1	86
E09	SYBR	GAPDH	Unkn	sham-1	14.8575			E09	SYBR	GAPDH	Unkn	sham-1	86
E10	SYBR	GAPDH	Unkn	sham-2	14.5363			E10	SYBR	GAPDH	Unkn	sham-2	86
E11	SYBR	GAPDH	Unkn	sham-2	14.8708			E11	SYBR	GAPDH	Unkn	sham-2	86
E12	SYBR	GAPDH	Unkn	sham-2	14.4791			E12	SYBR	GAPDH	Unkn	sham-2	86
F01	SYBR	GAPDH	Unkn	sham-3	14.6123			F01	SYBR	GAPDH	Unkn	sham-3	86
F02	SYBR	GAPDH	Unkn	sham-3	14.8381			F02	SYBR	GAPDH	Unkn	sham-3	86
F03	SYBR	GAPDH	Unkn	sham-3	14.8888			F03	SYBR	GAPDH	Unkn	sham-3	86
F04	SYBR	GAPDH	Unkn	IR-1	14.8007			F04	SYBR	GAPDH	Unkn	IR-1	86
F05	SYBR	GAPDH	Unkn	IR-1	15.0015			F05	SYBR	GAPDH	Unkn	IR-1	86
F06	SYBR	GAPDH	Unkn	IR-1	14.9371			F06	SYBR	GAPDH	Unkn	IR-1	86
F07	SYBR	GAPDH	Unkn	IR-2	14.65			F07	SYBR	GAPDH	Unkn	IR-2	86
F08	SYBR	GAPDH	Unkn	IR-2	14.6371			F08	SYBR	GAPDH	Unkn	IR-2	86
F09	SYBR	GAPDH	Unkn	IR-2	14.7966			F09	SYBR	GAPDH	Unkn	IR-2	86
F10	SYBR	GAPDH	Unkn	IR-3	15.0045			F10	SYBR	GAPDH	Unkn	IR-3	86
F11	SYBR	GAPDH	Unkn	IR-3	14.9538			F11	SYBR	GAPDH	Unkn	IR-3	86
F12	SYBR	GAPDH	Unkn	IR-3	14.5427			F12	SYBR	GAPDH	Unkn	IR-3	86
G01	SYBR	GAPDH	Unkn	IR+IL-22-1	14.6179			G01	SYBR	GAPDH	Unkn	IR+IL-22-1	86
G02	SYBR	GAPDH	Unkn	IR+IL-22-1	14.8419			G02	SYBR	GAPDH	Unkn	IR+IL-22-1	86
G03	SYBR	GAPDH	Unkn	IR+IL-22-1	14.9585			G03	SYBR	GAPDH	Unkn	IR+IL-22-1	86
G04	SYBR	GAPDH	Unkn	IR+IL-22-2	14.7837			G04	SYBR	GAPDH	Unkn	IR+IL-22-2	86
G05	SYBR	GAPDH	Unkn	IR+IL-22-2	14.8632			G05	SYBR	GAPDH	Unkn	IR+IL-22-2	86
G06	SYBR	GAPDH	Unkn	IR+IL-22-2	15.0456			G06	SYBR	GAPDH	Unkn	IR+IL-22-2	86
G07	SYBR	GAPDH	Unkn	IR+IL-22-3	14.7061			G07	SYBR	GAPDH	Unkn	IR+IL-22-3	86
G08	SYBR	GAPDH	Unkn	IR+IL-22-3	14.5493			G08	SYBR	GAPDH	Unkn	IR+IL-22-3	86
G09	SYBR	GAPDH	Unkn	IR+IL-22-3	14.9165			G09	SYBR	GAPDH	Unkn	IR+IL-22-3	86
	Data analysis
	P62	GAPDH	∆Ct	∆∆Ct	2-∆∆Ct	AVERAGE	STDEV.	AVERAGE	STDEV.
sham-1	20.0789	15.0578	5.02107	-0.60774	1.52387	1.48887	0.0525767	1.54357	0.185762
	19.7822	14.6678	5.1144	-0.514413	1.42841
	19.8877	14.8575	5.03013	-0.598686	1.51434
sham-2	19.6291	14.5363	5.09277	-0.536043	1.44999	1.66867	0.230239
	19.7797	14.8708	4.90891	-0.719902	1.64707
	19.1752	14.4791	4.69604	-0.932776	1.90895
sham-3	19.549	14.6123	4.9367	-0.692109	1.61564	1.47317	0.216469
	19.8072	14.8381	4.96907	-0.659738	1.5798
	20.2259	14.8888	5.33712	-0.291688	1.22407
IR-1	21.057	14.8007	6.25624	0.627426	0.64733	0.783772	0.195717	0.75562	0.148965
	20.6188	15.0015	5.6173	-0.0115163	1.00801
	21.0888	14.9371	6.15171	0.522901	0.695971
IR-2	20.8985	14.65	6.24856	0.619747	0.650785	0.680477	0.0263756
	20.8023	14.6371	6.16529	0.536476	0.689453
	20.9375	14.7966	6.14093	0.512117	0.701193
IR-3	20.7667	15.0045	5.76221	0.133397	0.911682	0.802611	0.191808
	20.7107	14.9538	5.75695	0.128138	0.915012
	20.9546	14.5427	6.41186	0.783048	0.581138
IR+IL-22-1	20.2467	14.6179	5.62881	0	1	1.13811	0.122585	1.08421	0.120948
	20.1673	14.8419	5.32543	-0.303383	1.23403
	20.3482	14.9585	5.38968	-0.239131	1.18028
IR+IL-22-2	20.3057	14.7837	5.52196	-0.106854	1.07688	1.13374	0.0620225
	20.3228	14.8632	5.45958	-0.16923	1.12446
	20.4115	15.0456	5.36593	-0.262886	1.19988
IR+IL-22-3	20.4208	14.7061	5.71469	0.0858809	0.942209	0.980796	0.124745
	20.3627	14.5493	5.81339	0.184583	0.879904
	20.3815	14.9165	5.46496	-0.163853	1.12028
Tukey's multiple comparisons test	Mean Diff.	95.00% CI of diff.	Below threshold?	Summary	Adjusted P Value
sham vs. IR	0.5171	0.3696 to 0.6646	Yes	****	<0.0001
sham vs. IR+IL-22	0.3014	0.1539 to 0.4489	Yes	**	0.0019
IR vs. IR+IL-22	-0.2156	-0.3631 to -0.06813	Yes	**	0.0099

[truncated: 2 more sheets: Keap1 mRNA, Nrf2 mR(P62-Keap1-Nrf2 pathway)]
