# Supplementary material for: IL-22 inhibits ferroptosis and attenuates ischemia-reperfusion-induced acute kidney injury: Association with activation of the P62-Keap1-Nrf2 signaling pathway
Source: PLoS One. 2026 Feb 6;21(2):e0342335. doi: 10.1371/journal.pone.0342335 (PMC12880650; doi:10.1371/journal.pone.0342335)
Supplement: S1 Dataset — (ZIP) [file pone.0342335.s003.zip › S1 Dataset/Original data (cell experiments).xlsx]

## Sheet: ACSL4 mRNA
The mRNA level of ACSL4 was detected by QPCR
Well	Fluor	Target	Content	Sample	Cq			Well	Fluor	Target	Content	Sample	Melt Temp
A01	SYBR	ASCL4	Unkn	Ctr-1	24.9823			A01	SYBR	ASCL4	Unkn	Ctr-1	84.5
A02	SYBR	ASCL4	Unkn	Ctr-1	24.6571			A02	SYBR	ASCL4	Unkn	Ctr-1	84.5
A03	SYBR	ASCL4	Unkn	Ctr-1	25.0675			A03	SYBR	ASCL4	Unkn	Ctr-1	84.5
A04	SYBR	ASCL4	Unkn	Ctr-2	25.0065			A04	SYBR	ASCL4	Unkn	Ctr-2	84.5
A05	SYBR	ASCL4	Unkn	Ctr-2	25.1134			A05	SYBR	ASCL4	Unkn	Ctr-2	84.5
A06	SYBR	ASCL4	Unkn	Ctr-2	24.648			A06	SYBR	ASCL4	Unkn	Ctr-2	84.5
A07	SYBR	ASCL4	Unkn	Ctr-3	25.0212			A07	SYBR	ASCL4	Unkn	Ctr-3	84.5
A08	SYBR	ASCL4	Unkn	Ctr-3	25.3228			A08	SYBR	ASCL4	Unkn	Ctr-3	84.5
A09	SYBR	ASCL4	Unkn	Ctr-3	24.9472			A09	SYBR	ASCL4	Unkn	Ctr-3	84.5
A10	SYBR	ASCL4	Unkn	HR-1	23.9184			A10	SYBR	ASCL4	Unkn	HR-1	84.5
A11	SYBR	ASCL4	Unkn	HR-1	23.5777			A11	SYBR	ASCL4	Unkn	HR-1	84.5
A12	SYBR	ASCL4	Unkn	HR-1	23.9473			A12	SYBR	ASCL4	Unkn	HR-1	84.5
B01	SYBR	ASCL4	Unkn	HR-2	23.6521			B01	SYBR	ASCL4	Unkn	HR-2	84.5
B02	SYBR	ASCL4	Unkn	HR-2	23.8925			B02	SYBR	ASCL4	Unkn	HR-2	84.5
B03	SYBR	ASCL4	Unkn	HR-2	23.5698			B03	SYBR	ASCL4	Unkn	HR-2	84.5
B04	SYBR	ASCL4	Unkn	HR-3	23.5454			B04	SYBR	ASCL4	Unkn	HR-3	84.5
B05	SYBR	ASCL4	Unkn	HR-3	23.9204			B05	SYBR	ASCL4	Unkn	HR-3	84.5
B06	SYBR	ASCL4	Unkn	HR-3	23.575			B06	SYBR	ASCL4	Unkn	HR-3	84.5
B07	SYBR	ASCL4	Unkn	HR+IL-22-1	24.9054			B07	SYBR	ASCL4	Unkn	HR+IL-22-1	84.5
B08	SYBR	ASCL4	Unkn	HR+IL-22-1	24.2883			B08	SYBR	ASCL4	Unkn	HR+IL-22-1	84.5
B09	SYBR	ASCL4	Unkn	HR+IL-22-1	24.1195			B09	SYBR	ASCL4	Unkn	HR+IL-22-1	84.5
B10	SYBR	ASCL4	Unkn	HR+IL-22-2	24.5125			B10	SYBR	ASCL4	Unkn	HR+IL-22-2	84.5
B11	SYBR	ASCL4	Unkn	HR+IL-22-2	24.5224			B11	SYBR	ASCL4	Unkn	HR+IL-22-2	84.5
B12	SYBR	ASCL4	Unkn	HR+IL-22-2	24.5356			B12	SYBR	ASCL4	Unkn	HR+IL-22-2	84.5
C01	SYBR	ASCL4	Unkn	HR+IL-22-3	24.5648			C01	SYBR	ASCL4	Unkn	HR+IL-22-3	84.5
C02	SYBR	ASCL4	Unkn	HR+IL-22-3	24.4298			C02	SYBR	ASCL4	Unkn	HR+IL-22-3	84.5
C03	SYBR	ASCL4	Unkn	HR+IL-22-3	24.4906			C03	SYBR	ASCL4	Unkn	HR+IL-22-3	84.5
E07	SYBR	GAPDH	Unkn	Ctr-1	14.176			E07	SYBR	GAPDH	Unkn	Ctr-1	86
E08	SYBR	GAPDH	Unkn	Ctr-1	14.1751			E08	SYBR	GAPDH	Unkn	Ctr-1	86
E09	SYBR	GAPDH	Unkn	Ctr-1	14.3612			E09	SYBR	GAPDH	Unkn	Ctr-1	86
E10	SYBR	GAPDH	Unkn	Ctr-2	14.439			E10	SYBR	GAPDH	Unkn	Ctr-2	86
E11	SYBR	GAPDH	Unkn	Ctr-2	14.1326			E11	SYBR	GAPDH	Unkn	Ctr-2	86
E12	SYBR	GAPDH	Unkn	Ctr-2	14.0741			E12	SYBR	GAPDH	Unkn	Ctr-2	86
F01	SYBR	GAPDH	Unkn	Ctr-3	14.2449			F01	SYBR	GAPDH	Unkn	Ctr-3	86
F02	SYBR	GAPDH	Unkn	Ctr-3	14.5209			F02	SYBR	GAPDH	Unkn	Ctr-3	86
F03	SYBR	GAPDH	Unkn	Ctr-3	14.3409			F03	SYBR	GAPDH	Unkn	Ctr-3	86
F04	SYBR	GAPDH	Unkn	HR-1	14.5165			F04	SYBR	GAPDH	Unkn	HR-1	86
F05	SYBR	GAPDH	Unkn	HR-1	13.817			F05	SYBR	GAPDH	Unkn	HR-1	86
F06	SYBR	GAPDH	Unkn	HR-1	14.0758			F06	SYBR	GAPDH	Unkn	HR-1	86
F07	SYBR	GAPDH	Unkn	HR-2	14.1891			F07	SYBR	GAPDH	Unkn	HR-2	86
F08	SYBR	GAPDH	Unkn	HR-2	14.3817			F08	SYBR	GAPDH	Unkn	HR-2	86
F09	SYBR	GAPDH	Unkn	HR-2	14.0581			F09	SYBR	GAPDH	Unkn	HR-2	86
F10	SYBR	GAPDH	Unkn	HR-3	14.2525			F10	SYBR	GAPDH	Unkn	HR-3	86
F11	SYBR	GAPDH	Unkn	HR-3	14.3713			F11	SYBR	GAPDH	Unkn	HR-3	86
F12	SYBR	GAPDH	Unkn	HR-3	14.0876			F12	SYBR	GAPDH	Unkn	HR-3	86
G01	SYBR	GAPDH	Unkn	HR+IL-22-1	14.2102			G01	SYBR	GAPDH	Unkn	HR+IL-22-1	86
G02	SYBR	GAPDH	Unkn	HR+IL-22-1	14.1613			G02	SYBR	GAPDH	Unkn	HR+IL-22-1	86
G03	SYBR	GAPDH	Unkn	HR+IL-22-1	14.2267			G03	SYBR	GAPDH	Unkn	HR+IL-22-1	86
G04	SYBR	GAPDH	Unkn	HR+IL-22-2	14.3452			G04	SYBR	GAPDH	Unkn	HR+IL-22-2	86
G05	SYBR	GAPDH	Unkn	HR+IL-22-2	14.5877			G05	SYBR	GAPDH	Unkn	HR+IL-22-2	86
G06	SYBR	GAPDH	Unkn	HR+IL-22-2	14.1134			G06	SYBR	GAPDH	Unkn	HR+IL-22-2	86
G07	SYBR	GAPDH	Unkn	HR+IL-22-3	14.0466			G07	SYBR	GAPDH	Unkn	HR+IL-22-3	86
G08	SYBR	GAPDH	Unkn	HR+IL-22-3	13.9807			G08	SYBR	GAPDH	Unkn	HR+IL-22-3	86
G09	SYBR	GAPDH	Unkn	HR+IL-22-3	14.3095			G09	SYBR	GAPDH	Unkn	HR+IL-22-3	86
	Data analysis
	ASCL4	GAPDH	∆Ct	∆∆Ct	2-∆∆Ct	AVERAGE	STDEV.	AVERAGE	STDEV.
Ctr-1	24.9823	14.176	10.8064	0.111122	0.925868	1.02584	0.120261	1.00176	0.106952
	24.6571	14.1751	10.482	-0.21325	1.1593
	25.0675	14.3612	10.7063	0.0110522	0.992368
Ctr-2	25.0065	14.439	10.5675	-0.1277	1.09255	1.00025	0.155722
	25.1134	14.1326	10.9807	0.285503	0.820455
	24.648	14.0741	10.5739	-0.121322	1.08773
Ctr-3	25.0212	14.2449	10.7764	0.0811324	0.945315	0.979196	0.0735266
	25.3228	14.5209	10.8019	0.106687	0.928719
	24.9472	14.3409	10.6063	-0.0888949	1.06356
HR-1	23.9184	14.5165	9.40191	-1.29332	2.45091	2.04404	0.359377	2.24355	0.26353
	23.5777	13.817	9.76067	-0.934563	1.91131
	23.9473	14.0758	9.87155	-0.823678	1.76991
HR-2	23.6521	14.1891	9.463	-1.23223	2.3493	2.2978	0.044604
	23.8925	14.3817	9.51081	-1.18442	2.27273
	23.5698	14.0581	9.51166	-1.18357	2.27138
HR-3	23.5454	14.2525	9.29293	-1.4023	2.64323	2.3888	0.225578
	23.9204	14.3713	9.54906	-1.14617	2.21326
	23.575	14.0876	9.48739	-1.20784	2.30991
HR+IL-22-1	24.9054	14.2102	10.6952	0	1	1.40891	0.377464	1.36842	0.255063
	24.2883	14.1613	10.127	-0.568212	1.48269
	24.1195	14.2267	9.8928	-0.802428	1.74403
HR+IL-22-2	24.5125	14.3452	10.1673	-0.527952	1.44188	1.44812	0.243014
	24.5224	14.5877	9.93463	-0.760604	1.6942
	24.5356	14.1134	10.4223	-0.27297	1.20829
HR+IL-22-3	24.5648	14.0466	10.5183	-0.176965	1.1305	1.24823	0.158239
	24.4298	13.9807	10.449	-0.246209	1.18609
	24.4906	14.3095	10.1811	-0.51411	1.42811
Tukey's multiple comparisons test	Mean Diff.	95.00% CI of diff.	Below threshold?	Summary	Adjusted P Value
Ctr vs. HR	-1.341	-1.622 to -1.061	Yes	****	<0.0001
Ctr vs. HR+IL-22	-0.3959	-0.6764 to -0.1154	Yes	**	0.0048
HR vs. HR+IL-22	0.9452	0.6648 to 1.226	Yes	****	<0.0001

## Sheet: Nrf2 mRNA
The mRNA level of Nrf2 was detected by QPCR
Well	Fluor	Target	Content	Sample	Cq			Well	Fluor	Target	Content	Sample	Melt Temp
A01	SYBR	Nrf2	Unkn	Ctr-1	18.2902			A01	SYBR	Nrf2	Unkn	Ctr-1	79.5
A02	SYBR	Nrf2	Unkn	Ctr-1	18.4379			A02	SYBR	Nrf2	Unkn	Ctr-1	79.5
A03	SYBR	Nrf2	Unkn	Ctr-1	18.4641			A03	SYBR	Nrf2	Unkn	Ctr-1	79.5
A04	SYBR	Nrf2	Unkn	Ctr-2	18.4395			A04	SYBR	Nrf2	Unkn	Ctr-2	79.5
A05	SYBR	Nrf2	Unkn	Ctr-2	18.2709			A05	SYBR	Nrf2	Unkn	Ctr-2	79.5
A06	SYBR	Nrf2	Unkn	Ctr-2	18.3188			A06	SYBR	Nrf2	Unkn	Ctr-2	79.5
A07	SYBR	Nrf2	Unkn	Ctr-3	18.5078			A07	SYBR	Nrf2	Unkn	Ctr-3	79.5
A08	SYBR	Nrf2	Unkn	Ctr-3	18.4886			A08	SYBR	Nrf2	Unkn	Ctr-3	79.5
A09	SYBR	Nrf2	Unkn	Ctr-3	18.2315			A09	SYBR	Nrf2	Unkn	Ctr-3	79.5
A10	SYBR	Nrf2	Unkn	HR-1	19.521			A10	SYBR	Nrf2	Unkn	HR-1	79.5
A11	SYBR	Nrf2	Unkn	HR-1	19.4155			A11	SYBR	Nrf2	Unkn	HR-1	79.5
A12	SYBR	Nrf2	Unkn	HR-1	19.3792			A12	SYBR	Nrf2	Unkn	HR-1	79.5
B01	SYBR	Nrf2	Unkn	HR-2	19.448			B01	SYBR	Nrf2	Unkn	HR-2	79.5
B02	SYBR	Nrf2	Unkn	HR-2	19.3525			B02	SYBR	Nrf2	Unkn	HR-2	79.5
B03	SYBR	Nrf2	Unkn	HR-2	19.3932			B03	SYBR	Nrf2	Unkn	HR-2	79.5
B04	SYBR	Nrf2	Unkn	HR-3	19.6826			B04	SYBR	Nrf2	Unkn	HR-3	79.5
B05	SYBR	Nrf2	Unkn	HR-3	19.6293			B05	SYBR	Nrf2	Unkn	HR-3	79.5
B06	SYBR	Nrf2	Unkn	HR-3	19.7014			B06	SYBR	Nrf2	Unkn	HR-3	79.5
B07	SYBR	Nrf2	Unkn	HR+IL-22-1	19.1483			B07	SYBR	Nrf2	Unkn	HR+IL-22-1	79.5
B08	SYBR	Nrf2	Unkn	HR+IL-22-1	19.2263			B08	SYBR	Nrf2	Unkn	HR+IL-22-1	79.5
B09	SYBR	Nrf2	Unkn	HR+IL-22-1	18.9762			B09	SYBR	Nrf2	Unkn	HR+IL-22-1	79.5
B10	SYBR	Nrf2	Unkn	HR+IL-22-2	18.9173			B10	SYBR	Nrf2	Unkn	HR+IL-22-2	79.5
B11	SYBR	Nrf2	Unkn	HR+IL-22-2	18.8039			B11	SYBR	Nrf2	Unkn	HR+IL-22-2	79.5
B12	SYBR	Nrf2	Unkn	HR+IL-22-2	19.0892			B12	SYBR	Nrf2	Unkn	HR+IL-22-2	79.5
C01	SYBR	Nrf2	Unkn	HR+IL-22-3	18.8806			C01	SYBR	Nrf2	Unkn	HR+IL-22-3	79.5
C02	SYBR	Nrf2	Unkn	HR+IL-22-3	18.9231			C02	SYBR	Nrf2	Unkn	HR+IL-22-3	79.5
C03	SYBR	Nrf2	Unkn	HR+IL-22-3	19.1089			C03	SYBR	Nrf2	Unkn	HR+IL-22-3	79.5
E07	SYBR	GAPDH	Unkn	Ctr-1	14.176			E07	SYBR	GAPDH	Unkn	Ctr-1	86
E08	SYBR	GAPDH	Unkn	Ctr-1	14.1751			E08	SYBR	GAPDH	Unkn	Ctr-1	86
E09	SYBR	GAPDH	Unkn	Ctr-1	14.3612			E09	SYBR	GAPDH	Unkn	Ctr-1	86
E10	SYBR	GAPDH	Unkn	Ctr-2	14.439			E10	SYBR	GAPDH	Unkn	Ctr-2	86
E11	SYBR	GAPDH	Unkn	Ctr-2	14.1326			E11	SYBR	GAPDH	Unkn	Ctr-2	86
E12	SYBR	GAPDH	Unkn	Ctr-2	14.0741			E12	SYBR	GAPDH	Unkn	Ctr-2	86
F01	SYBR	GAPDH	Unkn	Ctr-3	14.2449			F01	SYBR	GAPDH	Unkn	Ctr-3	86
F02	SYBR	GAPDH	Unkn	Ctr-3	14.5209			F02	SYBR	GAPDH	Unkn	Ctr-3	86
F03	SYBR	GAPDH	Unkn	Ctr-3	14.3409			F03	SYBR	GAPDH	Unkn	Ctr-3	86
F04	SYBR	GAPDH	Unkn	HR-1	14.5165			F04	SYBR	GAPDH	Unkn	HR-1	86
F05	SYBR	GAPDH	Unkn	HR-1	13.817			F05	SYBR	GAPDH	Unkn	HR-1	86
F06	SYBR	GAPDH	Unkn	HR-1	14.0758			F06	SYBR	GAPDH	Unkn	HR-1	86
F07	SYBR	GAPDH	Unkn	HR-2	14.1891			F07	SYBR	GAPDH	Unkn	HR-2	86
F08	SYBR	GAPDH	Unkn	HR-2	14.3817			F08	SYBR	GAPDH	Unkn	HR-2	86
F09	SYBR	GAPDH	Unkn	HR-2	14.0581			F09	SYBR	GAPDH	Unkn	HR-2	86
F10	SYBR	GAPDH	Unkn	HR-3	14.2525			F10	SYBR	GAPDH	Unkn	HR-3	86
F11	SYBR	GAPDH	Unkn	HR-3	14.3713			F11	SYBR	GAPDH	Unkn	HR-3	86
F12	SYBR	GAPDH	Unkn	HR-3	14.0876			F12	SYBR	GAPDH	Unkn	HR-3	86
G01	SYBR	GAPDH	Unkn	HR+IL-22-1	14.2102			G01	SYBR	GAPDH	Unkn	HR+IL-22-1	86
G02	SYBR	GAPDH	Unkn	HR+IL-22-1	14.1613			G02	SYBR	GAPDH	Unkn	HR+IL-22-1	86
G03	SYBR	GAPDH	Unkn	HR+IL-22-1	14.2267			G03	SYBR	GAPDH	Unkn	HR+IL-22-1	86
G04	SYBR	GAPDH	Unkn	HR+IL-22-2	14.3452			G04	SYBR	GAPDH	Unkn	HR+IL-22-2	86
G05	SYBR	GAPDH	Unkn	HR+IL-22-2	14.5877			G05	SYBR	GAPDH	Unkn	HR+IL-22-2	86
G06	SYBR	GAPDH	Unkn	HR+IL-22-2	14.1134			G06	SYBR	GAPDH	Unkn	HR+IL-22-2	86
G07	SYBR	GAPDH	Unkn	HR+IL-22-3	14.0466			G07	SYBR	GAPDH	Unkn	HR+IL-22-3	86
G08	SYBR	GAPDH	Unkn	HR+IL-22-3	13.9807			G08	SYBR	GAPDH	Unkn	HR+IL-22-3	86
G09	SYBR	GAPDH	Unkn	HR+IL-22-3	14.3095			G09	SYBR	GAPDH	Unkn	HR+IL-22-3	86
	Data analysis
	Nrf2	GAPDH	∆Ct	∆∆Ct	2-∆∆Ct	AVERAGE	STDEV.	AVERAGE	STDEV.
Ctr-1	18.2902	14.176	4.11426	-0.823814	1.77008	1.71703	0.104226	1.78303	0.168823
	18.4379	14.1751	4.26275	-0.675318	1.59695
	18.4641	14.3612	4.10291	-0.835161	1.78406
Ctr-2	18.4395	14.439	4.00052	-0.937554	1.91528	1.75773	0.149829
	18.2709	14.1326	4.13826	-0.799807	1.74087
	18.3188	14.0741	4.24471	-0.693361	1.61705
Ctr-3	18.5078	14.2449	4.26295	-0.675118	1.59673	1.87434	0.246359
	18.4886	14.5209	3.96768	-0.97039	1.95937
	18.2315	14.3409	3.89059	-1.04748	2.06692
HR-1	19.521	14.5165	5.00448	0.0664058	0.955014	0.78799	0.161478	0.782187	0.123027
	19.4155	13.817	5.59848	0.660413	0.632697
	19.3792	14.0758	5.30346	0.365389	0.776259
HR-2	19.448	14.1891	5.25886	0.320795	0.800629	0.845861	0.115883
	19.3525	14.3817	4.97084	0.0327742	0.977539
	19.3932	14.0581	5.33511	0.397039	0.759415
HR-3	19.6826	14.2525	5.43009	0.492024	0.711027	0.712709	0.087554
	19.6293	14.3713	5.25803	0.319959	0.801093
	19.7014	14.0876	5.61381	0.675745	0.626009
HR+IL-22-1	19.1483	14.2102	4.93807	0	1	1.01846	0.113086	1.12671	0.224613
	19.2263	14.1613	5.06506	0.126987	0.915742
	18.9762	14.2267	4.74949	-0.18858	1.13964
HR+IL-22-2	18.9173	14.3452	4.57209	-0.365984	1.28876	1.30411	0.337844
	18.8039	14.5877	4.21615	-0.721917	1.64937
	19.0892	14.1134	4.97577	0.0376991	0.974207
HR+IL-22-3	18.8806	14.0466	4.83403	-0.104042	1.07478	1.05755	0.0540263
	18.9231	13.9807	4.94239	0.00431719	0.997012
	19.1089	14.3095	4.79944	-0.138634	1.10086
Tukey's multiple comparisons test	Mean Diff.	95.00% CI of diff.	Below threshold?	Summary	Adjusted P Value
Ctr vs. HR	0.5653	0.4475 to 0.6832	Yes	****	<0.0001
Ctr vs. HR+IL-22	0.3709	0.2530 to 0.4888	Yes	****	<0.0001
HR vs. HR+IL-22	-0.1944	-0.3123 to -0.07656	Yes	**	0.0011

## Sheet: GPX4 mRNA
The mRNA level of GPX4 was detected by QPCR
Well	Fluor	Target	Content	Sample	Cq			Well	Fluor	Target	Content	Sample	Melt Temp
A01	SYBR	GPX4	Unkn	Ctr-1	18.0966			A01	SYBR	GPX4	Unkn	Ctr-1	86
A02	SYBR	GPX4	Unkn	Ctr-1	18.0573			A02	SYBR	GPX4	Unkn	Ctr-1	86
A03	SYBR	GPX4	Unkn	Ctr-1	18.055			A03	SYBR	GPX4	Unkn	Ctr-1	86
A04	SYBR	GPX4	Unkn	Ctr-2	18.1386			A04	SYBR	GPX4	Unkn	Ctr-2	86
A05	SYBR	GPX4	Unkn	Ctr-2	18.0793			A05	SYBR	GPX4	Unkn	Ctr-2	86
A06	SYBR	GPX4	Unkn	Ctr-2	18.1005			A06	SYBR	GPX4	Unkn	Ctr-2	86
A07	SYBR	GPX4	Unkn	Ctr-3	18.3135			A07	SYBR	GPX4	Unkn	Ctr-3	86
A08	SYBR	GPX4	Unkn	Ctr-3	18.2333			A08	SYBR	GPX4	Unkn	Ctr-3	86
A09	SYBR	GPX4	Unkn	Ctr-3	18.0294			A09	SYBR	GPX4	Unkn	Ctr-3	86
A10	SYBR	GPX4	Unkn	HR-1	19.1872			A10	SYBR	GPX4	Unkn	HR-1	86
A11	SYBR	GPX4	Unkn	HR-1	19.1523			A11	SYBR	GPX4	Unkn	HR-1	86
A12	SYBR	GPX4	Unkn	HR-1	19.2399			A12	SYBR	GPX4	Unkn	HR-1	86
B01	SYBR	GPX4	Unkn	HR-2	19.4155			B01	SYBR	GPX4	Unkn	HR-2	86
B02	SYBR	GPX4	Unkn	HR-2	18.9611			B02	SYBR	GPX4	Unkn	HR-2	86
B03	SYBR	GPX4	Unkn	HR-2	19.0247			B03	SYBR	GPX4	Unkn	HR-2	86
B04	SYBR	GPX4	Unkn	HR-3	19.1796			B04	SYBR	GPX4	Unkn	HR-3	86
B05	SYBR	GPX4	Unkn	HR-3	19.2248			B05	SYBR	GPX4	Unkn	HR-3	86
B06	SYBR	GPX4	Unkn	HR-3	19.0666			B06	SYBR	GPX4	Unkn	HR-3	86
B07	SYBR	GPX4	Unkn	HR+IL-22 -1	18.7523			B07	SYBR	GPX4	Unkn	HR+IL-22 -1	86
B08	SYBR	GPX4	Unkn	HR+IL-22 -1	18.6245			B08	SYBR	GPX4	Unkn	HR+IL-22 -1	86
B09	SYBR	GPX4	Unkn	HR+IL-22 -1	18.6985			B09	SYBR	GPX4	Unkn	HR+IL-22 -1	86
B10	SYBR	GPX4	Unkn	HR+IL-22 -2	18.7985			B10	SYBR	GPX4	Unkn	HR+IL-22 -2	86
B11	SYBR	GPX4	Unkn	HR+IL-22 -2	18.7562			B11	SYBR	GPX4	Unkn	HR+IL-22 -2	86
B12	SYBR	GPX4	Unkn	HR+IL-22 -2	18.7979			B12	SYBR	GPX4	Unkn	HR+IL-22 -2	86
C01	SYBR	GPX4	Unkn	HR+IL-22 -3	18.8432			C01	SYBR	GPX4	Unkn	HR+IL-22 -3	86
C02	SYBR	GPX4	Unkn	HR+IL-22 -3	18.6639			C02	SYBR	GPX4	Unkn	HR+IL-22 -3	86
C03	SYBR	GPX4	Unkn	HR+IL-22 -3	18.4395			C03	SYBR	GPX4	Unkn	HR+IL-22 -3	86
E07	SYBR	GAPDH	Unkn	Ctr-1	14.176			E07	SYBR	GAPDH	Unkn	Ctr-1	86
E08	SYBR	GAPDH	Unkn	Ctr-1	14.1751			E08	SYBR	GAPDH	Unkn	Ctr-1	86
E09	SYBR	GAPDH	Unkn	Ctr-1	14.3612			E09	SYBR	GAPDH	Unkn	Ctr-1	86
E10	SYBR	GAPDH	Unkn	Ctr-2	14.439			E10	SYBR	GAPDH	Unkn	Ctr-2	86
E11	SYBR	GAPDH	Unkn	Ctr-2	14.1326			E11	SYBR	GAPDH	Unkn	Ctr-2	86
E12	SYBR	GAPDH	Unkn	Ctr-2	14.0741			E12	SYBR	GAPDH	Unkn	Ctr-2	86
F01	SYBR	GAPDH	Unkn	Ctr-3	14.2449			F01	SYBR	GAPDH	Unkn	Ctr-3	86
F02	SYBR	GAPDH	Unkn	Ctr-3	14.5209			F02	SYBR	GAPDH	Unkn	Ctr-3	86
F03	SYBR	GAPDH	Unkn	Ctr-3	14.3409			F03	SYBR	GAPDH	Unkn	Ctr-3	86
F04	SYBR	GAPDH	Unkn	HR-1	14.5165			F04	SYBR	GAPDH	Unkn	HR-1	86
F05	SYBR	GAPDH	Unkn	HR-1	13.817			F05	SYBR	GAPDH	Unkn	HR-1	86
F06	SYBR	GAPDH	Unkn	HR-1	14.0758			F06	SYBR	GAPDH	Unkn	HR-1	86
F07	SYBR	GAPDH	Unkn	HR-2	14.1891			F07	SYBR	GAPDH	Unkn	HR-2	86
F08	SYBR	GAPDH	Unkn	HR-2	14.3817			F08	SYBR	GAPDH	Unkn	HR-2	86
F09	SYBR	GAPDH	Unkn	HR-2	14.0581			F09	SYBR	GAPDH	Unkn	HR-2	86
F10	SYBR	GAPDH	Unkn	HR-3	14.2525			F10	SYBR	GAPDH	Unkn	HR-3	86
F11	SYBR	GAPDH	Unkn	HR-3	14.3713			F11	SYBR	GAPDH	Unkn	HR-3	86
F12	SYBR	GAPDH	Unkn	HR-3	14.0876			F12	SYBR	GAPDH	Unkn	HR-3	86
G01	SYBR	GAPDH	Unkn	HR+IL-22 -1	14.2102			G01	SYBR	GAPDH	Unkn	HR+IL-22 -1	86
G02	SYBR	GAPDH	Unkn	HR+IL-22 -1	14.1613			G02	SYBR	GAPDH	Unkn	HR+IL-22 -1	86
G03	SYBR	GAPDH	Unkn	HR+IL-22 -1	14.2267			G03	SYBR	GAPDH	Unkn	HR+IL-22 -1	86
G04	SYBR	GAPDH	Unkn	HR+IL-22 -2	14.3452			G04	SYBR	GAPDH	Unkn	HR+IL-22 -2	86
G05	SYBR	GAPDH	Unkn	HR+IL-22 -2	14.5877			G05	SYBR	GAPDH	Unkn	HR+IL-22 -2	86
G06	SYBR	GAPDH	Unkn	HR+IL-22 -2	14.1134			G06	SYBR	GAPDH	Unkn	HR+IL-22 -2	86
G07	SYBR	GAPDH	Unkn	HR+IL-22 -3	14.0466			G07	SYBR	GAPDH	Unkn	HR+IL-22 -3	86
G08	SYBR	GAPDH	Unkn	HR+IL-22 -3	13.9807			G08	SYBR	GAPDH	Unkn	HR+IL-22 -3	86
G09	SYBR	GAPDH	Unkn	HR+IL-22 -3	14.3095			G09	SYBR	GAPDH	Unkn	HR+IL-22 -3	86
	Data analysis
	GPX4	GAPDH	∆Ct	∆∆Ct	2-∆∆Ct	AVERAGE	STDEV.	AVERAGE	STDEV.
Ctr-1	18.0966	14.176	3.92061	-0.621523	1.5385	1.6397	0.140792	1.62509	0.170291
	18.0573	14.1751	3.88211	-0.660025	1.58011
	18.055	14.3612	3.69375	-0.848385	1.80048
Ctr-2	18.1386	14.439	3.69965	-0.84248	1.79313	1.57794	0.190735
	18.0793	14.1326	3.94666	-0.595471	1.51097
	18.1005	14.0741	4.02639	-0.51574	1.42973
Ctr-3	18.3135	14.2449	4.06861	-0.473525	1.3885	1.65765	0.23356
	18.2333	14.5209	3.71237	-0.829761	1.77739
	18.0294	14.3409	3.6885	-0.853635	1.80705
HR-1	19.1872	14.5165	4.67073	0.128603	0.914717	0.713872	0.177694	0.754871	0.130887
	19.1523	13.817	5.33523	0.793103	0.577101
	19.2399	14.0758	5.16407	0.621938	0.649798
HR-2	19.4155	14.1891	5.22638	0.684253	0.622328	0.780629	0.178731
	18.9611	14.3817	4.57946	0.037333	0.974455
	19.0247	14.0581	4.96662	0.424485	0.745105
HR-3	19.1796	14.2525	4.92718	0.385049	0.765753	0.770112	0.0337802
	19.2248	14.3713	4.85353	0.311399	0.80586
	19.0666	14.0876	4.97903	0.436895	0.738723
HR+IL-22 -1	18.7523	14.2102	4.54213	0	1	1.03539	0.0308067	1.04968	0.168791
	18.6245	14.1613	4.46322	-0.0789104	1.05622
	18.6985	14.2267	4.47182	-0.0703098	1.04994
HR+IL-22 -2	18.7985	14.3452	4.45331	-0.0888252	1.0635	1.0884	0.196011
	18.7562	14.5877	4.16844	-0.373696	1.29567
	18.7979	14.1134	4.68451	0.142377	0.906025
HR+IL-22 -3	18.8432	14.0466	4.79668	0.254553	0.838247	1.02526	0.266726
	18.6639	13.9807	4.68321	0.141077	0.906842
	18.4395	14.3095	4.12996	-0.412176	1.33069
Tukey's multiple comparisons test	Mean Diff.	95.00% CI of diff.	Below threshold?	Summary	Adjusted P Value
Ctr vs. HR	0.5657	0.4450 to 0.6864	Yes	****	<0.0001
Ctr vs. HR+IL-22	0.3741	0.2534 to 0.4948	Yes	****	<0.0001
HR vs. HR+IL-22	-0.1916	-0.3122 to -0.07087	Yes	**	0.0016

## Sheet: SLC7A11 mRNA
The mRNA level of SLC7A11 was detected by QPCR
Well	Fluor	Target	Content	Sample	Cq			Well	Fluor	Target	Content	Sample	Melt Temp
C04	SYBR	SLC7A11	Unkn	Ctr-1	21.3784			C04	SYBR	SLC7A11	Unkn	Ctr-1	82
C05	SYBR	SLC7A11	Unkn	Ctr-1	21.2894			C05	SYBR	SLC7A11	Unkn	Ctr-1	82
C06	SYBR	SLC7A11	Unkn	Ctr-1	21.5336			C06	SYBR	SLC7A11	Unkn	Ctr-1	82
C07	SYBR	SLC7A11	Unkn	Ctr-2	21.4603			C07	SYBR	SLC7A11	Unkn	Ctr-2	82
C08	SYBR	SLC7A11	Unkn	Ctr-2	21.3356			C08	SYBR	SLC7A11	Unkn	Ctr-2	82
C09	SYBR	SLC7A11	Unkn	Ctr-2	21.2965			C09	SYBR	SLC7A11	Unkn	Ctr-2	82
C10	SYBR	SLC7A11	Unkn	Ctr-3	21.52			C10	SYBR	SLC7A11	Unkn	Ctr-3	82
C11	SYBR	SLC7A11	Unkn	Ctr-3	21.7512			C11	SYBR	SLC7A11	Unkn	Ctr-3	82
C12	SYBR	SLC7A11	Unkn	Ctr-3	21.2956			C12	SYBR	SLC7A11	Unkn	Ctr-3	82
D01	SYBR	SLC7A11	Unkn	HR-1	22.5918			D01	SYBR	SLC7A11	Unkn	HR-1	82
D02	SYBR	SLC7A11	Unkn	HR-1	22.4619			D02	SYBR	SLC7A11	Unkn	HR-1	82
D03	SYBR	SLC7A11	Unkn	HR-1	22.4881			D03	SYBR	SLC7A11	Unkn	HR-1	82
D04	SYBR	SLC7A11	Unkn	HR-2	22.4277			D04	SYBR	SLC7A11	Unkn	HR-2	82
D05	SYBR	SLC7A11	Unkn	HR-2	22.4111			D05	SYBR	SLC7A11	Unkn	HR-2	82
D06	SYBR	SLC7A11	Unkn	HR-2	22.5561			D06	SYBR	SLC7A11	Unkn	HR-2	82
D07	SYBR	SLC7A11	Unkn	HR-3	22.4989			D07	SYBR	SLC7A11	Unkn	HR-3	82
D08	SYBR	SLC7A11	Unkn	HR-3	22.3804			D08	SYBR	SLC7A11	Unkn	HR-3	82
D09	SYBR	SLC7A11	Unkn	HR-3	22.4729			D09	SYBR	SLC7A11	Unkn	HR-3	82
D10	SYBR	SLC7A11	Unkn	HR+IL-22-1	22.0744			D10	SYBR	SLC7A11	Unkn	HR+IL-22-1	82
D11	SYBR	SLC7A11	Unkn	HR+IL-22-1	21.8426			D11	SYBR	SLC7A11	Unkn	HR+IL-22-1	82
D12	SYBR	SLC7A11	Unkn	HR+IL-22-1	21.7196			D12	SYBR	SLC7A11	Unkn	HR+IL-22-1	82
E01	SYBR	SLC7A11	Unkn	HR+IL-22-2	21.9996			E01	SYBR	SLC7A11	Unkn	HR+IL-22-2	82
E02	SYBR	SLC7A11	Unkn	HR+IL-22-2	22.1375			E02	SYBR	SLC7A11	Unkn	HR+IL-22-2	82
E03	SYBR	SLC7A11	Unkn	HR+IL-22-2	22.0042			E03	SYBR	SLC7A11	Unkn	HR+IL-22-2	82
E04	SYBR	SLC7A11	Unkn	HR+IL-22-3	21.723			E04	SYBR	SLC7A11	Unkn	HR+IL-22-3	82
E05	SYBR	SLC7A11	Unkn	HR+IL-22-3	21.8339			E05	SYBR	SLC7A11	Unkn	HR+IL-22-3	82
E06	SYBR	GAPDH	Unkn	HR+IL-22-3	21.7988			E06	SYBR	GAPDH	Unkn	HR+IL-22-3	82
E07	SYBR	GAPDH	Unkn	Ctr-1	14.176			E07	SYBR	GAPDH	Unkn	Ctr-1	86
E08	SYBR	GAPDH	Unkn	Ctr-1	14.1751			E08	SYBR	GAPDH	Unkn	Ctr-1	86
E09	SYBR	GAPDH	Unkn	Ctr-1	14.3612			E09	SYBR	GAPDH	Unkn	Ctr-1	86
E10	SYBR	GAPDH	Unkn	Ctr-2	14.439			E10	SYBR	GAPDH	Unkn	Ctr-2	86
E11	SYBR	GAPDH	Unkn	Ctr-2	14.1326			E11	SYBR	GAPDH	Unkn	Ctr-2	86
E12	SYBR	GAPDH	Unkn	Ctr-2	14.0741			E12	SYBR	GAPDH	Unkn	Ctr-2	86
F01	SYBR	GAPDH	Unkn	Ctr-3	14.2449			F01	SYBR	GAPDH	Unkn	Ctr-3	86
F02	SYBR	GAPDH	Unkn	Ctr-3	14.5209			F02	SYBR	GAPDH	Unkn	Ctr-3	86
F03	SYBR	GAPDH	Unkn	Ctr-3	14.3409			F03	SYBR	GAPDH	Unkn	Ctr-3	86
F04	SYBR	GAPDH	Unkn	HR-1	14.5165			F04	SYBR	GAPDH	Unkn	HR-1	86
F05	SYBR	GAPDH	Unkn	HR-1	13.817			F05	SYBR	GAPDH	Unkn	HR-1	86
F06	SYBR	GAPDH	Unkn	HR-1	14.0758			F06	SYBR	GAPDH	Unkn	HR-1	86
F07	SYBR	GAPDH	Unkn	HR-2	14.1891			F07	SYBR	GAPDH	Unkn	HR-2	86
F08	SYBR	GAPDH	Unkn	HR-2	14.3817			F08	SYBR	GAPDH	Unkn	HR-2	86
F09	SYBR	GAPDH	Unkn	HR-2	14.0581			F09	SYBR	GAPDH	Unkn	HR-2	86
F10	SYBR	GAPDH	Unkn	HR-3	14.2525			F10	SYBR	GAPDH	Unkn	HR-3	86
F11	SYBR	GAPDH	Unkn	HR-3	14.3713			F11	SYBR	GAPDH	Unkn	HR-3	86
F12	SYBR	GAPDH	Unkn	HR-3	14.0876			F12	SYBR	GAPDH	Unkn	HR-3	86
G01	SYBR	GAPDH	Unkn	HR+IL-22-1	14.2102			G01	SYBR	GAPDH	Unkn	HR+IL-22-1	86
G02	SYBR	GAPDH	Unkn	HR+IL-22-1	14.1613			G02	SYBR	GAPDH	Unkn	HR+IL-22-1	86
G03	SYBR	GAPDH	Unkn	HR+IL-22-1	14.2267			G03	SYBR	GAPDH	Unkn	HR+IL-22-1	86
G04	SYBR	GAPDH	Unkn	HR+IL-22-2	14.3452			G04	SYBR	GAPDH	Unkn	HR+IL-22-2	86
G05	SYBR	GAPDH	Unkn	HR+IL-22-2	14.5877			G05	SYBR	GAPDH	Unkn	HR+IL-22-2	86
G06	SYBR	GAPDH	Unkn	HR+IL-22-2	14.1134			G06	SYBR	GAPDH	Unkn	HR+IL-22-2	86
G07	SYBR	GAPDH	Unkn	HR+IL-22-3	14.0466			G07	SYBR	GAPDH	Unkn	HR+IL-22-3	86
G08	SYBR	GAPDH	Unkn	HR+IL-22-3	13.9807			G08	SYBR	GAPDH	Unkn	HR+IL-22-3	86
G09	SYBR	GAPDH	Unkn	HR+IL-22-3	14.3095			G09	SYBR	GAPDH	Unkn	HR+IL-22-3	86
	Data analysis
	SLC7A11	GAPDH	∆Ct	∆∆Ct	2-∆∆Ct	AVERAGE	STDEV.	AVERAGE	STDEV.
Ctr-1	21.3784	14.176	7.20239	-0.66181	1.58207	1.62635	0.0507197	1.63875	0.123532
	21.2894	14.1751	7.11429	-0.749907	1.68168
	21.5336	14.3612	7.1724	-0.691803	1.6153
Ctr-2	21.4603	14.439	7.02135	-0.842854	1.7936	1.64511	0.129022
	21.3356	14.1326	7.20299	-0.66121	1.58141
	21.2965	14.0741	7.22235	-0.641852	1.56033
Ctr-3	21.52	14.2449	7.27516	-0.589037	1.50424	1.6448	0.203654
	21.7512	14.5209	7.23025	-0.633948	1.55181
	21.2956	14.3409	6.95473	-0.909465	1.87835
HR-1	22.5918	14.5165	8.07532	0.211123	0.863864	0.709948	0.142685	0.756227	0.113936
	22.4619	13.817	8.6449	0.780699	0.582085
	22.4881	14.0758	8.41236	0.548155	0.683894
HR-2	22.4277	14.1891	8.2386	0.374402	0.771425	0.769217	0.123653
	22.4111	14.3817	8.02949	0.165286	0.891752
	22.5561	14.0581	8.498	0.633803	0.644476
HR-3	22.4989	14.2525	8.24641	0.382212	0.76726	0.789515	0.105586
	22.3804	14.3713	8.00908	0.14488	0.904454
	22.4729	14.0876	8.38532	0.521121	0.69683
HR+IL-22-1	22.0744	14.2102	7.8642	0	1	1.14289	0.146914	1.13931	0.123129
	21.8426	14.1613	7.68132	-0.182884	1.13515
	21.7196	14.2267	7.4929	-0.371305	1.29352
HR+IL-22-2	21.9996	14.3452	7.65443	-0.209772	1.15651	1.12725	0.133307
	22.1375	14.5877	7.5498	-0.314397	1.24349
	22.0042	14.1134	7.89079	0.0265891	0.981739
HR+IL-22-3	21.723	14.0466	7.67643	-0.187773	1.139	1.1478	0.144716
	21.8339	13.9807	7.85315	-0.0110496	1.00769
	21.7988	14.3095	7.48933	-0.374867	1.29672
Tukey's multiple comparisons test	Mean Diff.	95.00% CI of diff.	Below threshold?	Summary	Adjusted P Value
Ctr vs. HR	0.5579	0.4683 to 0.6475	Yes	****	<0.0001
Ctr vs. HR+IL-22	0.3156	0.2260 to 0.4051	Yes	****	<0.0001
HR vs. HR+IL-22	-0.2423	-0.3319 to -0.1528	Yes	****	<0.0001

## Sheet: GSH level
	1	2	3	4	5	6	7	8	9	10	11	12
A	0.05	0.045	0.045	0.136	0.129	0.153	0.252	0.282	0.25	0.491	0.52	0.509
B	1.349	1.183	1.244	2.449	2.507	2.404	0.304	0.285	0.359	0.169	0.144	0.143
C	0.214	0.262	0.291
30'	1	2	3	4	5	6	7	8	9	10	11	12
A	Blank hole	Blank hole	Blank hole	Standard curve 1	Standard curve 1	Standard curve 1	Standard curve 2	Standard curve 2	Standard curve 2	Standard curve 3	Standard curve 3	Standard curve 3
B	Standard curve 4	Standard curve 4	Standard curve 4	Standard curve 5	Standard curve 5	Standard curve 5	Ctr	Ctr	Ctr	HR	HR	HR
C	HR+IL-22	HR+IL-22	HR+IL-22
Standard curve
OD	(ng/L）
0.0466667	Blank
0.0926667	5
0.214667	10
0.46	20
1.212	40
2.40667	80
Sample number	Detect OD	Blank average OD	Detection - Blank	Detection concentration(ng/L）	Dilution ratio	Sample concentration(ng/L）	AVERAGE	STDEV	AVERAGE	STDEV
Ctr	0.304	0.0466667	0.257333	11.3654	5	56.827	58.6828	5.9388
Ctr	0.285	0.0466667	0.238333	10.7787	5	53.8935
Ctr	0.359	0.0466667	0.312333	13.0656	5	65.3279
HR	0.169	0.0466667	0.122333	7.20345	5	36.0172	33.4027	2.26557
HR	0.144	0.0466667	0.0973333	6.43446	5	32.1723
HR	0.143	0.0466667	0.0963333	6.40371	5	32.0185
HR+IL-22	0.214	0.0466667	0.167333	8.589	5	42.945	49.3697	5.99703
HR+IL-22	0.262	0.0466667	0.215333	10.0689	5	50.3444
HR+IL-22	0.291	0.0466667	0.244333	10.9639	5	54.8197
Tukey's multiple comparisons test	Mean Diff.	95.00% CI of diff.	Below threshold?	Summary	Adjusted P Value
Ctr vs. HR	25.28	12.64 to 37.92	Yes	**	0.0021
Ctr vs. HR+IL-22	9.313	-3.327 to 21.95	No	ns	0.1385
HR vs. HR+IL-22	-15.97	-28.61 to -3.327	Yes	*	0.0192

## Sheet: MDA level
	1	2	3	4	5	6	7	8	9	10	11	12
A	0.045	0.046	0.045	0.132	0.133	0.139	0.246	0.246	0.248	0.455	0.471	0.489
B	1.206	1.147	1.145	2.449	2.311	2.304	0.145	0.192	0.132	0.358	0.307	0.315
C	0.268	0.244	0.28
30'	1	2	3	4	5	6	7	8	9	10	11	12
A	Blank hole	Blank hole	Blank hole	Standard curve 1	Standard curve 1	Standard curve 1	Standard curve 2	Standard curve 2	Standard curve 2	Standard curve 3	Standard curve 3	Standard curve 3
B	Standard curve 4	Standard curve 4	Standard curve 4	Standard curve 5	Standard curve 5	Standard curve 5	Ctr	Ctr	Ctr	HR	HR	HR
C	HR+IL-22	HR+IL-22	HR+IL-22
Standard curve
OD	(nmol/ml）
0.0453333	Blank
0.0893333	0.5
0.201333	1
0.426333	2
1.12067	4
2.30933	8
Sample number	Detect OD	Blank average OD	Detection - Blank	Detection concentration(ng/L）	Dilution ratio	Sample concentration(ng/L）	AVERAGE	STDEV	AVERAGE	STDEV
Ctr	0.145	0.0453333	0.0996667	0.657098	5	3.28549	3.48061	0.543738
Ctr	0.192	0.0453333	0.146667	0.818996	5	4.09498
Ctr	0.132	0.0453333	0.0866667	0.61227	5	3.06135
HR	0.358	0.0453333	0.312667	1.38868	5	6.94338	6.40685	0.469676
HR	0.307	0.0453333	0.261667	1.21401	5	6.07004
HR	0.315	0.0453333	0.269667	1.24143	5	6.20713
HR+IL-22	0.268	0.0453333	0.222667	1.08023	5	5.40113	5.3324	0.314683
HR+IL-22	0.244	0.0453333	0.198667	0.997807	5	4.98904
HR+IL-22	0.28	0.0453333	0.234667	1.12141	5	5.60704
Tukey's multiple comparisons test	Mean Diff.	95.00% CI of diff.	Below threshold?	Summary	Adjusted P Value
Ctr vs. HR	-2.926	-4.061 to -1.792	Yes	***	0.0005
Ctr vs. HR+IL-22	-1.852	-2.986 to -0.7173	Yes	**	0.0058
HR vs. HR+IL-22	1.074	-0.06010 to 2.209	No	ns	0.0612

## Sheet: P62 mRNA
The mRNA level of P62 was detected by QPCR
Well	Fluor	Target	Content	Sample	Cq			Well	Fluor	Target	Content	Sample	Melt Temp
A01	SYBR	p62	Unkn	Ctr-1	23.9604			A01	SYBR	p62	Unkn	Ctr-1	87
A02	SYBR	p62	Unkn	Ctr-1	23.7613			A02	SYBR	p62	Unkn	Ctr-1	87
A03	SYBR	p62	Unkn	Ctr-1	23.5867			A03	SYBR	p62	Unkn	Ctr-1	87
A04	SYBR	p62	Unkn	Ctr-2	23.5489			A04	SYBR	p62	Unkn	Ctr-2	87
A05	SYBR	p62	Unkn	Ctr-2	23.6665			A05	SYBR	p62	Unkn	Ctr-2	87
A06	SYBR	p62	Unkn	Ctr-2	23.7429			A06	SYBR	p62	Unkn	Ctr-2	87
A07	SYBR	p62	Unkn	Ctr-3	23.528			A07	SYBR	p62	Unkn	Ctr-3	87
A08	SYBR	p62	Unkn	Ctr-3	23.6406			A08	SYBR	p62	Unkn	Ctr-3	87
A09	SYBR	p62	Unkn	Ctr-3	23.2239			A09	SYBR	p62	Unkn	Ctr-3	87
A10	SYBR	p62	Unkn	HR-1	25.3412			A10	SYBR	p62	Unkn	HR-1	87
A11	SYBR	p62	Unkn	HR-1	25.3197			A11	SYBR	p62	Unkn	HR-1	87
A12	SYBR	p62	Unkn	HR-1	25.3261			A12	SYBR	p62	Unkn	HR-1	87
B01	SYBR	p62	Unkn	HR-2	25.804			B01	SYBR	p62	Unkn	HR-2	87
B02	SYBR	p62	Unkn	HR-2	25.624			B02	SYBR	p62	Unkn	HR-2	87
B03	SYBR	p62	Unkn	HR-2	25.4735			B03	SYBR	p62	Unkn	HR-2	87
B04	SYBR	p62	Unkn	HR-3	25.6551			B04	SYBR	p62	Unkn	HR-3	87
B05	SYBR	p62	Unkn	HR-3	25.6176			B05	SYBR	p62	Unkn	HR-3	87
B06	SYBR	p62	Unkn	HR-3	25.8393			B06	SYBR	p62	Unkn	HR-3	87
B07	SYBR	p62	Unkn	HR+IL-22-1	24.1878			B07	SYBR	p62	Unkn	HR+IL-22-1	87
B08	SYBR	p62	Unkn	HR+IL-22-1	24.1018			B08	SYBR	p62	Unkn	HR+IL-22-1	87
B09	SYBR	p62	Unkn	HR+IL-22-1	24.1496			B09	SYBR	p62	Unkn	HR+IL-22-1	87
B10	SYBR	p62	Unkn	HR+IL-22-2	23.8583			B10	SYBR	p62	Unkn	HR+IL-22-2	87
B11	SYBR	p62	Unkn	HR+IL-22-2	23.8657			B11	SYBR	p62	Unkn	HR+IL-22-2	87
B12	SYBR	p62	Unkn	HR+IL-22-2	23.8407			B12	SYBR	p62	Unkn	HR+IL-22-2	87
C01	SYBR	p62	Unkn	HR+IL-22-3	24.0757			C01	SYBR	p62	Unkn	HR+IL-22-3	87
C02	SYBR	p62	Unkn	HR+IL-22-3	24.1121			C02	SYBR	p62	Unkn	HR+IL-22-3	87
C03	SYBR	p62	Unkn	HR+IL-22-3	23.9172			C03	SYBR	p62	Unkn	HR+IL-22-3	87
C04	SYBR	p62	Unkn	HR+IL-22+ML385-1	25.0787			C04	SYBR	p62	Unkn	HR+IL-22+ML385-1	87
C05	SYBR	p62	Unkn	HR+IL-22+ML385-1	25.0116			C05	SYBR	p62	Unkn	HR+IL-22+ML385-1	87
C06	SYBR	p62	Unkn	HR+IL-22+ML385-1	24.879			C06	SYBR	p62	Unkn	HR+IL-22+ML385-1	87
C07	SYBR	p62	Unkn	HR+IL-22+ML385-2	24.9562			C07	SYBR	p62	Unkn	HR+IL-22+ML385-2	87
C08	SYBR	p62	Unkn	HR+IL-22+ML385-2	24.8049			C08	SYBR	p62	Unkn	HR+IL-22+ML385-2	87
C09	SYBR	p62	Unkn	HR+IL-22+ML385-2	24.7971			C09	SYBR	p62	Unkn	HR+IL-22+ML385-2	87
C10	SYBR	p62	Unkn	HR+IL-22+ML385-3	24.8063			C10	SYBR	p62	Unkn	HR+IL-22+ML385-3	87
C11	SYBR	p62	Unkn	HR+IL-22+ML385-3	24.7086			C11	SYBR	p62	Unkn	HR+IL-22+ML385-3	87
C12	SYBR	p62	Unkn	HR+IL-22+ML385-3	24.8418			C12	SYBR	p62	Unkn	HR+IL-22+ML385-3	87
D01	SYBR	GAPDH	Unkn	Ctr-1	14.6765			D01	SYBR	GAPDH	Unkn	Ctr-1	86
D02	SYBR	GAPDH	Unkn	Ctr-1	14.4039			D02	SYBR	GAPDH	Unkn	Ctr-1	86
D03	SYBR	GAPDH	Unkn	Ctr-1	14.3565			D03	SYBR	GAPDH	Unkn	Ctr-1	86
D04	SYBR	GAPDH	Unkn	Ctr-2	14.2191			D04	SYBR	GAPDH	Unkn	Ctr-2	86
D05	SYBR	GAPDH	Unkn	Ctr-2	14.2551			D05	SYBR	GAPDH	Unkn	Ctr-2	86
D06	SYBR	GAPDH	Unkn	Ctr-2	14.4446			D06	SYBR	GAPDH	Unkn	Ctr-2	86
D07	SYBR	GAPDH	Unkn	Ctr-3	14.3471			D07	SYBR	GAPDH	Unkn	Ctr-3	86
D08	SYBR	GAPDH	Unkn	Ctr-3	14.3709			D08	SYBR	GAPDH	Unkn	Ctr-3	86
D09	SYBR	GAPDH	Unkn	Ctr-3	14.1564			D09	SYBR	GAPDH	Unkn	Ctr-3	86
D10	SYBR	GAPDH	Unkn	HR-1	14.0762			D10	SYBR	GAPDH	Unkn	HR-1	86
D11	SYBR	GAPDH	Unkn	HR-1	14.2354			D11	SYBR	GAPDH	Unkn	HR-1	86
D12	SYBR	GAPDH	Unkn	HR-1	14.0664			D12	SYBR	GAPDH	Unkn	HR-1	86
E01	SYBR	GAPDH	Unkn	HR-2	14.3984			E01	SYBR	GAPDH	Unkn	HR-2	86
E02	SYBR	GAPDH	Unkn	HR-2	14.255			E02	SYBR	GAPDH	Unkn	HR-2	86
E03	SYBR	GAPDH	Unkn	HR-2	14.1737			E03	SYBR	GAPDH	Unkn	HR-2	86
E04	SYBR	GAPDH	Unkn	HR-3	14.3313			E04	SYBR	GAPDH	Unkn	HR-3	86
E05	SYBR	GAPDH	Unkn	HR-3	14.1592			E05	SYBR	GAPDH	Unkn	HR-3	86
E06	SYBR	GAPDH	Unkn	HR-3	14.2046			E06	SYBR	GAPDH	Unkn	HR-3	86
E07	SYBR	GAPDH	Unkn	HR+IL-22-1	14.0196			E07	SYBR	GAPDH	Unkn	HR+IL-22-1	86
E08	SYBR	GAPDH	Unkn	HR+IL-22-1	14.084			E08	SYBR	GAPDH	Unkn	HR+IL-22-1	86
E09	SYBR	GAPDH	Unkn	HR+IL-22-1	14.2115			E09	SYBR	GAPDH	Unkn	HR+IL-22-1	86
E10	SYBR	GAPDH	Unkn	HR+IL-22-2	14.0222			E10	SYBR	GAPDH	Unkn	HR+IL-22-2	86
E11	SYBR	GAPDH	Unkn	HR+IL-22-2	14.2731			E11	SYBR	GAPDH	Unkn	HR+IL-22-2	86
E12	SYBR	GAPDH	Unkn	HR+IL-22-2	14.025			E12	SYBR	GAPDH	Unkn	HR+IL-22-2	86
F01	SYBR	GAPDH	Unkn	HR+IL-22-3	14.4944			F01	SYBR	GAPDH	Unkn	HR+IL-22-3	86
F02	SYBR	GAPDH	Unkn	HR+IL-22-3	14.3471			F02	SYBR	GAPDH	Unkn	HR+IL-22-3	86
F03	SYBR	GAPDH	Unkn	HR+IL-22-3	14.3001			F03	SYBR	GAPDH	Unkn	HR+IL-22-3	86
F04	SYBR	GAPDH	Unkn	HR+IL-22+ML385-1	14.4319			F04	SYBR	GAPDH	Unkn	HR+IL-22+ML385-1	86
F05	SYBR	GAPDH	Unkn	HR+IL-22+ML385-1	14.1877			F05	SYBR	GAPDH	Unkn	HR+IL-22+ML385-1	86
F06	SYBR	GAPDH	Unkn	HR+IL-22+ML385-1	14.2777			F06	SYBR	GAPDH	Unkn	HR+IL-22+ML385-1	86
F07	SYBR	GAPDH	Unkn	HR+IL-22+ML385-2	14.0623			F07	SYBR	GAPDH	Unkn	HR+IL-22+ML385-2	86
F08	SYBR	GAPDH	Unkn	HR+IL-22+ML385-2	14.1904			F08	SYBR	GAPDH	Unkn	HR+IL-22+ML385-2	86
F09	SYBR	GAPDH	Unkn	HR+IL-22+ML385-2	14.4336			F09	SYBR	GAPDH	Unkn	HR+IL-22+ML385-2	86
F10	SYBR	GAPDH	Unkn	HR+IL-22+ML385-3	14.2196			F10	SYBR	GAPDH	Unkn	HR+IL-22+ML385-3	86
F11	SYBR	GAPDH	Unkn	HR+IL-22+ML385-3	14.2846			F11	SYBR	GAPDH	Unkn	HR+IL-22+ML385-3	86
F12	SYBR	GAPDH	Unkn	HR+IL-22+ML385-3	13.9606			F12	SYBR	GAPDH	Unkn	HR+IL-22+ML385-3	86
	Data analysis
	p62	GAPDH	∆Ct	∆∆Ct	2-∆∆Ct	AVERAGE	STDEV.	AVERAGE	STDEV.
Ctr-1	23.9604	14.6765	9.28381	-0.884447	1.84606	1.83875	0.0811067	1.86811	0.134675
	23.7613	14.4039	9.35742	-0.81084	1.75423
	23.5867	14.3565	9.2302	-0.938061	1.91595
Ctr-2	23.5489	14.2191	9.32985	-0.83841	1.78808	1.76851	0.070913
	23.6665	14.2551	9.41134	-0.756913	1.68987
	23.7429	14.4446	9.29831	-0.869941	1.82759
Ctr-3	23.528	14.3471	9.18096	-0.987293	1.98246	1.99708	0.140777
	23.6406	14.3709	9.26971	-0.898547	1.86419
	23.2239	14.1564	9.06755	-1.10071	2.1446
HR-1	25.3412	14.0762	11.265	1.0967	0.467583	0.48894	0.0355389	0.444684	0.0463789
	25.3197	14.2354	11.0843	0.91603	0.529965
	25.3261	14.0664	11.2598	1.0915	0.469272
HR-2	25.804	14.3984	11.4056	1.23731	0.424163	0.438544	0.0164164
	25.624	14.255	11.369	1.20078	0.435039
	25.4735	14.1737	11.2998	1.13153	0.45643
HR-3	25.6551	14.3313	11.3237	1.15548	0.448917	0.406569	0.0435642
	25.6176	14.1592	11.4584	1.29016	0.408906
	25.8393	14.2046	11.6347	1.46641	0.361883
HR+IL-22-1	24.1878	14.0196	10.1683	0	1	1.09426	0.0875081	1.28873	0.176146
	24.1018	14.084	10.0179	-0.150405	1.10988
	24.1496	14.2115	9.93816	-0.230097	1.17291
HR+IL-22-2	23.8583	14.0222	9.83603	-0.332229	1.25896	1.34202	0.128742
	23.8657	14.2731	9.59263	-0.575628	1.49033
	23.8407	14.025	9.81573	-0.352523	1.27679
HR+IL-22-3	24.0757	14.4944	9.58133	-0.586929	1.50205	1.42991	0.0948428
	24.1121	14.3471	9.76501	-0.403246	1.32248
	23.9172	14.3001	9.61716	-0.5511	1.4652
HR+IL-22+ML385-1	25.0787	14.4319	10.6468	0.478518	0.717715	0.697742	0.0556992	0.722349	0.09445
	25.0116	14.1877	10.8239	0.655602	0.634811
	24.879	14.2777	10.6013	0.433035	0.740702
HR+IL-22+ML385-2	24.9562	14.0623	10.8939	0.725677	0.604713	0.737361	0.134388
	24.8049	14.1904	10.6145	0.446254	0.733946
	24.7971	14.4336	10.3635	0.195246	0.873424
HR+IL-22+ML385-3	24.8063	14.2196	10.5867	0.41849	0.748208	0.731943	0.114614
	24.7086	14.2846	10.424	0.255742	0.837556
	24.8418	13.9606	10.8812	0.712963	0.610066
Tukey's multiple comparisons test	Mean Diff.	95.00% CI of diff.	Below threshold?	Summary	Adjusted P Value
Ctr vs. HR	0.9094	0.8405 to 0.9783	Yes	****	<0.0001
Ctr vs. HR+IL-22	0.2208	0.1519 to 0.2897	Yes	****	<0.0001
Ctr vs. HR+IL-22+ML385	0.3646	0.2957 to 0.4335	Yes	****	<0.0001
HR vs. HR+IL-22	-0.6886	-0.7575 to -0.6197	Yes	****	<0.0001
HR vs. HR+IL-22+ML385	-0.5448	-0.6137 to -0.4759	Yes	****	<0.0001
HR+IL-22 vs. HR+IL-22+ML385	0.1438	0.07491 to 0.2127	Yes	***	0.0007

## Sheet: Keap1 mRNA
The mRNA level of Keap1 was detected by QPCR
Well	Fluor	Target	Content	Sample	Cq			Well	Fluor	Target	Content	Sample	Melt Temp
A01	SYBR	Keap1	Unkn	Contol-1	22.612			A01	SYBR	Keap1	Unkn	Contol-1	83.5
A02	SYBR	Keap1	Unkn	Contol-1	22.5495			A02	SYBR	Keap1	Unkn	Contol-1	83.5
A03	SYBR	Keap1	Unkn	Contol-1	22.5973			A03	SYBR	Keap1	Unkn	Contol-1	83.5
A04	SYBR	Keap1	Unkn	Contol-2	22.5737			A04	SYBR	Keap1	Unkn	Contol-2	83.5
A05	SYBR	Keap1	Unkn	Contol-2	22.5044			A05	SYBR	Keap1	Unkn	Contol-2	83.5
A06	SYBR	Keap1	Unkn	Contol-2	22.9059			A06	SYBR	Keap1	Unkn	Contol-2	83.5
A07	SYBR	Keap1	Unkn	Contol-3	22.5095			A07	SYBR	Keap1	Unkn	Contol-3	83.5
A08	SYBR	Keap1	Unkn	Contol-3	22.6866			A08	SYBR	Keap1	Unkn	Contol-3	83.5
A09	SYBR	Keap1	Unkn	Contol-3	22.4884			A09	SYBR	Keap1	Unkn	Contol-3	83.5
A10	SYBR	Keap1	Unkn	HR-1	20.6875			A10	SYBR	Keap1	Unkn	HR-1	83.5
A11	SYBR	Keap1	Unkn	HR-1	20.9217			A11	SYBR	Keap1	Unkn	HR-1	83.5
A12	SYBR	Keap1	Unkn	HR-1	20.9007			A12	SYBR	Keap1	Unkn	HR-1	83.5
B01	SYBR	Keap1	Unkn	HR-2	20.9433			B01	SYBR	Keap1	Unkn	HR-2	83.5
B02	SYBR	Keap1	Unkn	HR-2	20.985			B02	SYBR	Keap1	Unkn	HR-2	83.5
B03	SYBR	Keap1	Unkn	HR-2	20.9223			B03	SYBR	Keap1	Unkn	HR-2	83.5
B04	SYBR	Keap1	Unkn	HR-3	20.9655			B04	SYBR	Keap1	Unkn	HR-3	83.5
B05	SYBR	Keap1	Unkn	HR-3	20.8081			B05	SYBR	Keap1	Unkn	HR-3	83.5
B06	SYBR	Keap1	Unkn	HR-3	20.9889			B06	SYBR	Keap1	Unkn	HR-3	83.5
B07	SYBR	Keap1	Unkn	HR+IL-22-1	21.4855			B07	SYBR	Keap1	Unkn	HR+IL-22-1	83.5
B08	SYBR	Keap1	Unkn	HR+IL-22-1	21.4236			B08	SYBR	Keap1	Unkn	HR+IL-22-1	83.5
B09	SYBR	Keap1	Unkn	HR+IL-22-1	21.5794			B09	SYBR	Keap1	Unkn	HR+IL-22-1	83.5
B10	SYBR	Keap1	Unkn	HR+IL-22-2	21.5374			B10	SYBR	Keap1	Unkn	HR+IL-22-2	83.5
B11	SYBR	Keap1	Unkn	HR+IL-22-2	21.9591			B11	SYBR	Keap1	Unkn	HR+IL-22-2	83.5
B12	SYBR	Keap1	Unkn	HR+IL-22-2	21.7105			B12	SYBR	Keap1	Unkn	HR+IL-22-2	83.5
C01	SYBR	Keap1	Unkn	HR+IL-22-3	21.8401			C01	SYBR	Keap1	Unkn	HR+IL-22-3	83.5
C02	SYBR	Keap1	Unkn	HR+IL-22-3	21.8195			C02	SYBR	Keap1	Unkn	HR+IL-22-3	83.5
C03	SYBR	Keap1	Unkn	HR+IL-22-3	21.6966			C03	SYBR	Keap1	Unkn	HR+IL-22-3	83.5
C04	SYBR	Keap1	Unkn	HR+IL-22+ML385-1	21.373			C04	SYBR	Keap1	Unkn	HR+IL-22+ML385-1	83.5
C05	SYBR	Keap1	Unkn	HR+IL-22+ML385-1	21.4337			C05	SYBR	Keap1	Unkn	HR+IL-22+ML385-1	83.5
C06	SYBR	Keap1	Unkn	HR+IL-22+ML385-1	21.3291			C06	SYBR	Keap1	Unkn	HR+IL-22+ML385-1	83.5
C07	SYBR	Keap1	Unkn	HR+IL-22+ML385-2	21.1593			C07	SYBR	Keap1	Unkn	HR+IL-22+ML385-2	83.5
C08	SYBR	Keap1	Unkn	HR+IL-22+ML385-2	21.5741			C08	SYBR	Keap1	Unkn	HR+IL-22+ML385-2	83.5
C09	SYBR	Keap1	Unkn	HR+IL-22+ML385-2	21.3152			C09	SYBR	Keap1	Unkn	HR+IL-22+ML385-2	83.5
C10	SYBR	Keap1	Unkn	HR+IL-22+ML385-3	21.4596			C10	SYBR	Keap1	Unkn	HR+IL-22+ML385-3	83.5
C11	SYBR	Keap1	Unkn	HR+IL-22+ML385-3	21.4501			C11	SYBR	Keap1	Unkn	HR+IL-22+ML385-3	83.5
C12	SYBR	Keap1	Unkn	HR+IL-22+ML385-3	21.3767			C12	SYBR	Keap1	Unkn	HR+IL-22+ML385-3	83.5
D01	SYBR	GAPDH	Unkn	Contol-1	14.2765			D01	SYBR	GAPDH	Unkn	Contol-1	86
D02	SYBR	GAPDH	Unkn	Contol-1	14.4039			D02	SYBR	GAPDH	Unkn	Contol-1	86
D03	SYBR	GAPDH	Unkn	Contol-1	14.3565			D03	SYBR	GAPDH	Unkn	Contol-1	86
D04	SYBR	GAPDH	Unkn	Contol-2	14.2191			D04	SYBR	GAPDH	Unkn	Contol-2	86
D05	SYBR	GAPDH	Unkn	Contol-2	14.2551			D05	SYBR	GAPDH	Unkn	Contol-2	86
D06	SYBR	GAPDH	Unkn	Contol-2	14.4446			D06	SYBR	GAPDH	Unkn	Contol-2	86
D07	SYBR	GAPDH	Unkn	Contol-3	14.3471			D07	SYBR	GAPDH	Unkn	Contol-3	86
D08	SYBR	GAPDH	Unkn	Contol-3	14.3709			D08	SYBR	GAPDH	Unkn	Contol-3	86
D09	SYBR	GAPDH	Unkn	Contol-3	14.1564			D09	SYBR	GAPDH	Unkn	Contol-3	86
D10	SYBR	GAPDH	Unkn	HR-1	14.0762			D10	SYBR	GAPDH	Unkn	HR-1	86
D11	SYBR	GAPDH	Unkn	HR-1	14.2354			D11	SYBR	GAPDH	Unkn	HR-1	86
D12	SYBR	GAPDH	Unkn	HR-1	14.0664			D12	SYBR	GAPDH	Unkn	HR-1	86
E01	SYBR	GAPDH	Unkn	HR-2	14.3984			E01	SYBR	GAPDH	Unkn	HR-2	86
E02	SYBR	GAPDH	Unkn	HR-2	14.255			E02	SYBR	GAPDH	Unkn	HR-2	86
E03	SYBR	GAPDH	Unkn	HR-2	14.1737			E03	SYBR	GAPDH	Unkn	HR-2	86
E04	SYBR	GAPDH	Unkn	HR-3	14.3313			E04	SYBR	GAPDH	Unkn	HR-3	86
E05	SYBR	GAPDH	Unkn	HR-3	14.1592			E05	SYBR	GAPDH	Unkn	HR-3	86
E06	SYBR	GAPDH	Unkn	HR-3	14.2046			E06	SYBR	GAPDH	Unkn	HR-3	86
E07	SYBR	GAPDH	Unkn	HR+IL-22-1	14.0196			E07	SYBR	GAPDH	Unkn	HR+IL-22-1	86
E08	SYBR	GAPDH	Unkn	HR+IL-22-1	14.084			E08	SYBR	GAPDH	Unkn	HR+IL-22-1	86
E09	SYBR	GAPDH	Unkn	HR+IL-22-1	14.2115			E09	SYBR	GAPDH	Unkn	HR+IL-22-1	86
E10	SYBR	GAPDH	Unkn	HR+IL-22-2	14.0222			E10	SYBR	GAPDH	Unkn	HR+IL-22-2	86
E11	SYBR	GAPDH	Unkn	HR+IL-22-2	14.2731			E11	SYBR	GAPDH	Unkn	HR+IL-22-2	86
E12	SYBR	GAPDH	Unkn	HR+IL-22-2	14.025			E12	SYBR	GAPDH	Unkn	HR+IL-22-2	86
F01	SYBR	GAPDH	Unkn	HR+IL-22-3	14.4944			F01	SYBR	GAPDH	Unkn	HR+IL-22-3	86
F02	SYBR	GAPDH	Unkn	HR+IL-22-3	14.3471			F02	SYBR	GAPDH	Unkn	HR+IL-22-3	86
F03	SYBR	GAPDH	Unkn	HR+IL-22-3	14.3001			F03	SYBR	GAPDH	Unkn	HR+IL-22-3	86
F04	SYBR	GAPDH	Unkn	HR+IL-22+ML385-1	14.4319			F04	SYBR	GAPDH	Unkn	HR+IL-22+ML385-1	86
F05	SYBR	GAPDH	Unkn	HR+IL-22+ML385-1	14.1877			F05	SYBR	GAPDH	Unkn	HR+IL-22+ML385-1	86
F06	SYBR	GAPDH	Unkn	HR+IL-22+ML385-1	14.2777			F06	SYBR	GAPDH	Unkn	HR+IL-22+ML385-1	86
F07	SYBR	GAPDH	Unkn	HR+IL-22+ML385-2	14.0623			F07	SYBR	GAPDH	Unkn	HR+IL-22+ML385-2	86
F08	SYBR	GAPDH	Unkn	HR+IL-22+ML385-2	14.1904			F08	SYBR	GAPDH	Unkn	HR+IL-22+ML385-2	86
F09	SYBR	GAPDH	Unkn	HR+IL-22+ML385-2	14.4336			F09	SYBR	GAPDH	Unkn	HR+IL-22+ML385-2	86
F10	SYBR	GAPDH	Unkn	HR+IL-22+ML385-3	14.2196			F10	SYBR	GAPDH	Unkn	HR+IL-22+ML385-3	86
F11	SYBR	GAPDH	Unkn	HR+IL-22+ML385-3	14.2846			F11	SYBR	GAPDH	Unkn	HR+IL-22+ML385-3	86
F12	SYBR	GAPDH	Unkn	HR+IL-22+ML385-3	13.9606			F12	SYBR	GAPDH	Unkn	HR+IL-22+ML385-3	86
	Data analysis
	Keap1	GAPDH	∆Ct	∆∆Ct	2-∆∆Ct	AVERAGE	STDEV.	AVERAGE	STDEV.
Contol-1	22.612	14.2765	8.33549	0.869558	0.547314	0.585347	0.0385047	0.566588	0.0389812
	22.5495	14.4039	8.1456	0.679673	0.624307
	22.5973	14.3565	8.24085	0.774924	0.58442
Contol-2	22.5737	14.2191	8.35466	0.888732	0.540089	0.540907	0.0396903
	22.5044	14.2551	8.24932	0.783391	0.581
	22.9059	14.4446	8.46123	0.9953	0.501632
Contol-3	22.5095	14.3471	8.16249	0.696554	0.617044	0.57351	0.0378308
	22.6866	14.3709	8.31572	0.849786	0.554867
	22.4884	14.1564	8.33205	0.866122	0.548619
HR-1	20.6875	14.0762	6.61124	-0.854691	1.80837	1.69145	0.131386	1.71368	0.108528
	20.9217	14.2354	6.68629	-0.77964	1.7167
	20.9007	14.0664	6.83435	-0.631585	1.54927
HR-2	20.9433	14.3984	6.54485	-0.92108	1.89353	1.73438	0.138236
	20.985	14.255	6.73006	-0.735873	1.66541
	20.9223	14.1737	6.74854	-0.717392	1.64421
HR-3	20.9655	14.3313	6.63415	-0.831778	1.77988	1.71521	0.0967175
	20.8081	14.1592	6.64893	-0.817001	1.76174
	20.9889	14.2046	6.78423	-0.681699	1.60403
HR+IL-22-1	21.4855	14.0196	7.46593	0	1	1.05392	0.0478777	0.997482	0.0896711
	21.4236	14.084	7.33969	-0.12624	1.09145
	21.5794	14.2115	7.36789	-0.0980454	1.07032
HR+IL-22-2	21.5374	14.0222	7.51517	0.0492346	0.966449	0.894601	0.0622226
	21.9591	14.2731	7.68604	0.220109	0.858501
	21.7105	14.025	7.68545	0.219517	0.858853
HR+IL-22-3	21.8401	14.4944	7.34568	-0.120249	1.08692	1.04392	0.0459301
	21.8195	14.3471	7.47238	0.00645303	0.995537
	21.6966	14.3001	7.3965	-0.0694342	1.04931
HR+IL-22+ML385-1	21.373	14.4319	6.94106	-0.524869	1.4388	1.31213	0.138228	1.24686	0.159373
	21.4337	14.1877	7.24598	-0.219953	1.1647
	21.3291	14.2777	7.05137	-0.414558	1.33289
HR+IL-22+ML385-2	21.1593	14.0623	7.09703	-0.368897	1.29137	1.2831	0.220453
	21.5741	14.1904	7.38373	-0.082201	1.05863
	21.3152	14.4336	6.88164	-0.584294	1.49931
HR+IL-22+ML385-3	21.4596	14.2196	7.24003	-0.225903	1.16951	1.14536	0.100386
	21.4501	14.2846	7.16556	-0.300372	1.23146
	21.3767	13.9606	7.41616	-0.0497666	1.0351
Tukey's multiple comparisons test	Mean Diff.	95.00% CI of diff.	Below threshold?	Summary	Adjusted P Value
Ctr vs. HR	-2.096	-2.406 to -1.785	Yes	****	<0.0001
Ctr vs. HR+IL-22	-0.7873	-1.098 to -0.4768	Yes	***	0.0002
Ctr vs. HR+IL-22+ML385	-1.243	-1.553 to -0.9325	Yes	****	<0.0001
HR vs. HR+IL-22	1.309	0.9981 to 1.619	Yes	****	<0.0001
HR vs. HR+IL-22+ML385	0.8529	0.5425 to 1.163	Yes	***	0.0001
HR+IL-22 vs. HR+IL-22+ML385	-0.4556	-0.7661 to -0.1452	Yes	**	0.0067

## Sheet: Nrf2 mR(P62-Keap1-Nrf2 pathway)
The mRNA level of Nrf2 was detected by QPCR(P62-Keap1-Nrf2 pathway)
Well	Fluor	Target	Content	Sample	Cq			Well	Fluor	Target	Content	Sample	Melt Temp
D01	SYBR	Nrf2	Unkn	Ctr-1	23.5077			D01	SYBR	Nrf2	Unkn	Ctr-1	80.5
D02	SYBR	Nrf2	Unkn	Ctr-1	23.5569			D02	SYBR	Nrf2	Unkn	Ctr-1	80.5
D03	SYBR	Nrf2	Unkn	Ctr-1	23.5029			D03	SYBR	Nrf2	Unkn	Ctr-1	80.5
D04	SYBR	Nrf2	Unkn	Ctr-2	23.553			D04	SYBR	Nrf2	Unkn	Ctr-2	80.5
D05	SYBR	Nrf2	Unkn	Ctr-2	23.362			D05	SYBR	Nrf2	Unkn	Ctr-2	80.5
D06	SYBR	Nrf2	Unkn	Ctr-2	23.4582			D06	SYBR	Nrf2	Unkn	Ctr-2	80.5
D07	SYBR	Nrf2	Unkn	Ctr-3	23.4022			D07	SYBR	Nrf2	Unkn	Ctr-3	80.5
D08	SYBR	Nrf2	Unkn	Ctr-3	23.5472			D08	SYBR	Nrf2	Unkn	Ctr-3	80.5
D09	SYBR	Nrf2	Unkn	Ctr-3	23.6499			D09	SYBR	Nrf2	Unkn	Ctr-3	80.5
D10	SYBR	Nrf2	Unkn	HR-1	26.4337			D10	SYBR	Nrf2	Unkn	HR-1	80.5
D11	SYBR	Nrf2	Unkn	HR-1	26.5556			D11	SYBR	Nrf2	Unkn	HR-1	80.5
D12	SYBR	Nrf2	Unkn	HR-1	26.5594			D12	SYBR	Nrf2	Unkn	HR-1	80.5
E01	SYBR	Nrf2	Unkn	HR-2	26.3698			E01	SYBR	Nrf2	Unkn	HR-2	80.5
E02	SYBR	Nrf2	Unkn	HR-2	26.3529			E02	SYBR	Nrf2	Unkn	HR-2	80.5
E03	SYBR	Nrf2	Unkn	HR-2	26.5942			E03	SYBR	Nrf2	Unkn	HR-2	80.5
E04	SYBR	Nrf2	Unkn	HR-3	26.3375			E04	SYBR	Nrf2	Unkn	HR-3	80.5
E05	SYBR	Nrf2	Unkn	HR-3	26.5497			E05	SYBR	Nrf2	Unkn	HR-3	80.5
E06	SYBR	Nrf2	Unkn	HR-3	26.413			E06	SYBR	Nrf2	Unkn	HR-3	80.5
E07	SYBR	Nrf2	Unkn	HR+IL-22-1	23.7612			E07	SYBR	Nrf2	Unkn	HR+IL-22-1	80.5
E08	SYBR	Nrf2	Unkn	HR+IL-22-1	23.5667			E08	SYBR	Nrf2	Unkn	HR+IL-22-1	80.5
E09	SYBR	Nrf2	Unkn	HR+IL-22-1	23.6804			E09	SYBR	Nrf2	Unkn	HR+IL-22-1	80.5
E10	SYBR	Nrf2	Unkn	HR+IL-22-2	23.5001			E10	SYBR	Nrf2	Unkn	HR+IL-22-2	80.5
E11	SYBR	Nrf2	Unkn	HR+IL-22-2	23.9011			E11	SYBR	Nrf2	Unkn	HR+IL-22-2	80.5
E12	SYBR	Nrf2	Unkn	HR+IL-22-2	23.413			E12	SYBR	Nrf2	Unkn	HR+IL-22-2	80.5
F01	SYBR	Nrf2	Unkn	HR+IL-22-3	24.0578			F01	SYBR	Nrf2	Unkn	HR+IL-22-3	80.5
F02	SYBR	Nrf2	Unkn	HR+IL-22-3	23.8906			F02	SYBR	Nrf2	Unkn	HR+IL-22-3	80.5
F03	SYBR	Nrf2	Unkn	HR+IL-22-3	23.807			F03	SYBR	Nrf2	Unkn	HR+IL-22-3	80.5
F04	SYBR	Nrf2	Unkn	HR+IL-22+ML385-1	24.0692			F04	SYBR	Nrf2	Unkn	HR+IL-22+ML385-1	80.5
F05	SYBR	Nrf2	Unkn	HR+IL-22+ML385-1	24.0047			F05	SYBR	Nrf2	Unkn	HR+IL-22+ML385-1	80.5
F06	SYBR	Nrf2	Unkn	HR+IL-22+ML385-1	24.0138			F06	SYBR	Nrf2	Unkn	HR+IL-22+ML385-1	80.5
F07	SYBR	Nrf2	Unkn	HR+IL-22+ML385-2	24.066			F07	SYBR	Nrf2	Unkn	HR+IL-22+ML385-2	80.5
F08	SYBR	Nrf2	Unkn	HR+IL-22+ML385-2	24.0271			F08	SYBR	Nrf2	Unkn	HR+IL-22+ML385-2	80.5
F09	SYBR	Nrf2	Unkn	HR+IL-22+ML385-2	24.0837			F09	SYBR	Nrf2	Unkn	HR+IL-22+ML385-2	80.5
F10	SYBR	Nrf2	Unkn	HR+IL-22+ML385-3	24.0792			F10	SYBR	Nrf2	Unkn	HR+IL-22+ML385-3	80.5
F11	SYBR	Nrf2	Unkn	HR+IL-22+ML385-3	24.1671			F11	SYBR	Nrf2	Unkn	HR+IL-22+ML385-3	80.5
F12	SYBR	Nrf2	Unkn	HR+IL-22+ML385-3	23.8792			F12	SYBR	Nrf2	Unkn	HR+IL-22+ML385-3	80.5
D01	SYBR	GAPDH	Unkn	Ctr-1	14.2765			D01	SYBR	GAPDH	Unkn	Ctr-1	86
D02	SYBR	GAPDH	Unkn	Ctr-1	14.4039			D02	SYBR	GAPDH	Unkn	Ctr-1	86
D03	SYBR	GAPDH	Unkn	Ctr-1	14.3565			D03	SYBR	GAPDH	Unkn	Ctr-1	86
D04	SYBR	GAPDH	Unkn	Ctr-2	14.2191			D04	SYBR	GAPDH	Unkn	Ctr-2	86
D05	SYBR	GAPDH	Unkn	Ctr-2	14.2551			D05	SYBR	GAPDH	Unkn	Ctr-2	86
D06	SYBR	GAPDH	Unkn	Ctr-2	14.4446			D06	SYBR	GAPDH	Unkn	Ctr-2	86
D07	SYBR	GAPDH	Unkn	Ctr-3	14.3471			D07	SYBR	GAPDH	Unkn	Ctr-3	86
D08	SYBR	GAPDH	Unkn	Ctr-3	14.3709			D08	SYBR	GAPDH	Unkn	Ctr-3	86
D09	SYBR	GAPDH	Unkn	Ctr-3	14.1564			D09	SYBR	GAPDH	Unkn	Ctr-3	86
D10	SYBR	GAPDH	Unkn	HR-1	14.0762			D10	SYBR	GAPDH	Unkn	HR-1	86
D11	SYBR	GAPDH	Unkn	HR-1	14.2354			D11	SYBR	GAPDH	Unkn	HR-1	86
D12	SYBR	GAPDH	Unkn	HR-1	14.0664			D12	SYBR	GAPDH	Unkn	HR-1	86
E01	SYBR	GAPDH	Unkn	HR-2	14.3984			E01	SYBR	GAPDH	Unkn	HR-2	86
E02	SYBR	GAPDH	Unkn	HR-2	14.255			E02	SYBR	GAPDH	Unkn	HR-2	86
E03	SYBR	GAPDH	Unkn	HR-2	14.1737			E03	SYBR	GAPDH	Unkn	HR-2	86
E04	SYBR	GAPDH	Unkn	HR-3	14.3313			E04	SYBR	GAPDH	Unkn	HR-3	86
E05	SYBR	GAPDH	Unkn	HR-3	14.1592			E05	SYBR	GAPDH	Unkn	HR-3	86
E06	SYBR	GAPDH	Unkn	HR-3	14.2046			E06	SYBR	GAPDH	Unkn	HR-3	86
E07	SYBR	GAPDH	Unkn	HR+IL-22-1	14.0196			E07	SYBR	GAPDH	Unkn	HR+IL-22-1	86
E08	SYBR	GAPDH	Unkn	HR+IL-22-1	14.084			E08	SYBR	GAPDH	Unkn	HR+IL-22-1	86
E09	SYBR	GAPDH	Unkn	HR+IL-22-1	14.2115			E09	SYBR	GAPDH	Unkn	HR+IL-22-1	86
E10	SYBR	GAPDH	Unkn	HR+IL-22-2	14.0222			E10	SYBR	GAPDH	Unkn	HR+IL-22-2	86
E11	SYBR	GAPDH	Unkn	HR+IL-22-2	14.2731			E11	SYBR	GAPDH	Unkn	HR+IL-22-2	86
E12	SYBR	GAPDH	Unkn	HR+IL-22-2	14.025			E12	SYBR	GAPDH	Unkn	HR+IL-22-2	86
F01	SYBR	GAPDH	Unkn	HR+IL-22-3	14.4944			F01	SYBR	GAPDH	Unkn	HR+IL-22-3	86
F02	SYBR	GAPDH	Unkn	HR+IL-22-3	14.3471			F02	SYBR	GAPDH	Unkn	HR+IL-22-3	86
F03	SYBR	GAPDH	Unkn	HR+IL-22-3	14.3001			F03	SYBR	GAPDH	Unkn	HR+IL-22-3	86
F04	SYBR	GAPDH	Unkn	HR+IL-22+ML385-1	14.4319			F04	SYBR	GAPDH	Unkn	HR+IL-22+ML385-1	86
F05	SYBR	GAPDH	Unkn	HR+IL-22+ML385-1	14.1877			F05	SYBR	GAPDH	Unkn	HR+IL-22+ML385-1	86
F06	SYBR	GAPDH	Unkn	HR+IL-22+ML385-1	14.2777			F06	SYBR	GAPDH	Unkn	HR+IL-22+ML385-1	86
F07	SYBR	GAPDH	Unkn	HR+IL-22+ML385-2	14.0623			F07	SYBR	GAPDH	Unkn	HR+IL-22+ML385-2	86
F08	SYBR	GAPDH	Unkn	HR+IL-22+ML385-2	14.1904			F08	SYBR	GAPDH	Unkn	HR+IL-22+ML385-2	86
F09	SYBR	GAPDH	Unkn	HR+IL-22+ML385-2	14.4336			F09	SYBR	GAPDH	Unkn	HR+IL-22+ML385-2	86
F10	SYBR	GAPDH	Unkn	HR+IL-22+ML385-3	14.2196			F10	SYBR	GAPDH	Unkn	HR+IL-22+ML385-3	86
F11	SYBR	GAPDH	Unkn	HR+IL-22+ML385-3	14.2846			F11	SYBR	GAPDH	Unkn	HR+IL-22+ML385-3	86
F12	SYBR	GAPDH	Unkn	HR+IL-22+ML385-3	13.9606			F12	SYBR	GAPDH	Unkn	HR+IL-22+ML385-3	86
	Data analysis
	Nrf2	GAPDH	∆Ct	∆∆Ct	2-∆∆Ct	AVERAGE	STDEV.	AVERAGE	STDEV.
Ctr-1	23.5077	14.2765	9.23117	-0.510404	1.42445	1.4796	0.0478881	1.47231	0.144132
	23.5569	14.4039	9.15302	-0.588554	1.50374
	23.5029	14.3565	9.14644	-0.595141	1.51062
Ctr-2	23.553	14.2191	9.33392	-0.407661	1.32653	1.51182	0.168644
	23.362	14.2551	9.10693	-0.634645	1.55256
	23.4582	14.4446	9.01356	-0.728014	1.65636
Ctr-3	23.4022	14.3471	9.05517	-0.686412	1.60928	1.42552	0.216002
	23.5472	14.3709	9.17627	-0.565306	1.4797
	23.6499	14.1564	9.49354	-0.248034	1.18759
HR-1	26.4337	14.0762	12.3574	2.61587	0.163134	0.15968	0.00991512	0.176901	0.0236273
	26.5556	14.2354	12.3202	2.57858	0.167406
	26.5594	14.0664	12.493	2.75147	0.1485
HR-2	26.3698	14.3984	11.9714	2.22985	0.213181	0.188209	0.0291618
	26.3529	14.255	12.0979	2.35633	0.195287
	26.5942	14.1737	12.4205	2.6789	0.15616
HR-3	26.3375	14.3313	12.0062	2.26458	0.208111	0.182814	0.0243963
	26.5497	14.1592	12.3906	2.649	0.159431
	26.413	14.2046	12.2083	2.46674	0.1809
HR+IL-22-1	23.7612	14.0196	9.74158	0	1	1.13482	0.116902	1.15776	0.0806646
	23.5667	14.084	9.48278	-0.2588	1.19648
	23.6804	14.2115	9.46898	-0.272603	1.20799
HR+IL-22-2	23.5001	14.0222	9.47784	-0.263743	1.20059	1.18672	0.0986631
	23.9011	14.2731	9.62807	-0.113506	1.08185
	23.413	14.025	9.38801	-0.353563	1.27771
HR+IL-22-3	24.0578	14.4944	9.56338	-0.178201	1.13147	1.15173	0.0229137
	23.8906	14.3471	9.54358	-0.198002	1.14711
	23.807	14.3001	9.50696	-0.23462	1.1766
HR+IL-22+ML385-1	24.0692	14.4319	9.63727	-0.104312	1.07498	1.0093	0.0631333	0.952916	0.0809524
	24.0047	14.1877	9.81699	0.0754156	0.949069
	24.0138	14.2777	9.73603	-0.00554341	1.00385
HR+IL-22+ML385-2	24.066	14.0623	10.0037	0.262151	0.833844	0.945167	0.116074
	24.0271	14.1904	9.83671	0.0951327	0.936186
	24.0837	14.4336	9.65009	-0.09149	1.06547
HR+IL-22+ML385-3	24.0792	14.2196	9.85958	0.117999	0.921465	0.904282	0.0186387
	24.1671	14.2846	9.88254	0.140963	0.906914
	23.8792	13.9606	9.9187	0.17712	0.884467
Tukey's multiple comparisons test	Mean Diff.	95.00% CI of diff.	Below threshold?	Summary	Adjusted P Value
Ctr vs. HR	0.9094	0.8405 to 0.9783	Yes	****	<0.0001
Ctr vs. HR+IL-22	0.2208	0.1519 to 0.2897	Yes	****	<0.0001
Ctr vs. HR+IL-22+ML385	0.3646	0.2957 to 0.4335	Yes	****	<0.0001
HR vs. HR+IL-22	-0.6886	-0.7575 to -0.6197	Yes	****	<0.0001
HR vs. HR+IL-22+ML385	-0.5448	-0.6137 to -0.4759	Yes	****	<0.0001
HR+IL-22 vs. HR+IL-22+ML385	0.1438	0.07491 to 0.2127	Yes	***	0.0007

## Sheet: ACSL4 mRNA(After applying ML385
The mRNA level of ACSL4 was detected by QPCR(After applying ML385)
Well	Fluor	Target	Content	Sample	Cq			Well	Fluor	Target	Content	Sample	Melt Temp
A01	SYBR	ACSL4	Unkn	Control-1	23.2461			A01	SYBR	ACSL4	Unkn	Control-1	84.5
A02	SYBR	ACSL4	Unkn	Control-1	23.2159			A02	SYBR	ACSL4	Unkn	Control-1	84.5
A03	SYBR	ACSL4	Unkn	Control-1	23.5751			A03	SYBR	ACSL4	Unkn	Control-1	84.5
A04	SYBR	ACSL4	Unkn	Control-2	23.5401			A04	SYBR	ACSL4	Unkn	Control-2	84.5
A05	SYBR	ACSL4	Unkn	Control-2	23.1314			A05	SYBR	ACSL4	Unkn	Control-2	84.5
A06	SYBR	ACSL4	Unkn	Control-2	23.3166			A06	SYBR	ACSL4	Unkn	Control-2	84.5
A07	SYBR	ACSL4	Unkn	Control-3	23.8359			A07	SYBR	ACSL4	Unkn	Control-3	84.5
A08	SYBR	ACSL4	Unkn	Control-3	23.4812			A08	SYBR	ACSL4	Unkn	Control-3	84.5
A09	SYBR	ACSL4	Unkn	Control-3	23.8941			A09	SYBR	ACSL4	Unkn	Control-3	84.5
A10	SYBR	ACSL4	Unkn	HR-1	22.063			A10	SYBR	ACSL4	Unkn	HR-1	84.5
A11	SYBR	ACSL4	Unkn	HR-1	21.7249			A11	SYBR	ACSL4	Unkn	HR-1	84.5
A12	SYBR	ACSL4	Unkn	HR-1	21.5891			A12	SYBR	ACSL4	Unkn	HR-1	84.5
B01	SYBR	ACSL4	Unkn	HR-2	21.7871			B01	SYBR	ACSL4	Unkn	HR-2	84.5
B02	SYBR	ACSL4	Unkn	HR-2	22.0206			B02	SYBR	ACSL4	Unkn	HR-2	84.5
B03	SYBR	ACSL4	Unkn	HR-2	21.8223			B03	SYBR	ACSL4	Unkn	HR-2	84.5
B04	SYBR	ACSL4	Unkn	HR-3	21.9521			B04	SYBR	ACSL4	Unkn	HR-3	84.5
B05	SYBR	ACSL4	Unkn	HR-3	21.9676			B05	SYBR	ACSL4	Unkn	HR-3	84.5
B06	SYBR	ACSL4	Unkn	HR-3	21.8736			B06	SYBR	ACSL4	Unkn	HR-3	84.5
B07	SYBR	ACSL4	Unkn	HR+IL-22-1	22.9566			B07	SYBR	ACSL4	Unkn	HR+IL-22-1	84.5
B08	SYBR	ACSL4	Unkn	HR+IL-22-1	22.5478			B08	SYBR	ACSL4	Unkn	HR+IL-22-1	84.5
B09	SYBR	ACSL4	Unkn	HR+IL-22-1	23.0657			B09	SYBR	ACSL4	Unkn	HR+IL-22-1	84.5
B10	SYBR	ACSL4	Unkn	HR+IL-22-2	22.9869			B10	SYBR	ACSL4	Unkn	HR+IL-22-2	84.5
B11	SYBR	ACSL4	Unkn	HR+IL-22-2	23.0332			B11	SYBR	ACSL4	Unkn	HR+IL-22-2	84.5
B12	SYBR	ACSL4	Unkn	HR+IL-22-2	22.963			B12	SYBR	ACSL4	Unkn	HR+IL-22-2	84.5
C01	SYBR	ACSL4	Unkn	HR+IL-22-3	23.0459			C01	SYBR	ACSL4	Unkn	HR+IL-22-3	84.5
C02	SYBR	ACSL4	Unkn	HR+IL-22-3	22.8757			C02	SYBR	ACSL4	Unkn	HR+IL-22-3	84.5
C03	SYBR	ACSL4	Unkn	HR+IL-22-3	23.1409			C03	SYBR	ACSL4	Unkn	HR+IL-22-3	84.5
C04	SYBR	ACSL4	Unkn	HR+IL-22+ML385-1	22.785			C04	SYBR	ACSL4	Unkn	HR+IL-22+ML385-1	84.5
C05	SYBR	ACSL4	Unkn	HR+IL-22+ML385-1	22.5873			C05	SYBR	ACSL4	Unkn	HR+IL-22+ML385-1	84.5
C06	SYBR	ACSL4	Unkn	HR+IL-22+ML385-1	22.5572			C06	SYBR	ACSL4	Unkn	HR+IL-22+ML385-1	84.5
C07	SYBR	ACSL4	Unkn	HR+IL-22+ML385-2	22.5909			C07	SYBR	ACSL4	Unkn	HR+IL-22+ML385-2	84.5
C08	SYBR	ACSL4	Unkn	HR+IL-22+ML385-2	22.845			C08	SYBR	ACSL4	Unkn	HR+IL-22+ML385-2	84.5
C09	SYBR	ACSL4	Unkn	HR+IL-22+ML385-2	22.6879			C09	SYBR	ACSL4	Unkn	HR+IL-22+ML385-2	84.5
C10	SYBR	ACSL4	Unkn	HR+IL-22+ML385-3	22.6983			C10	SYBR	ACSL4	Unkn	HR+IL-22+ML385-3	84.5
C11	SYBR	ACSL4	Unkn	HR+IL-22+ML385-3	22.709			C11	SYBR	ACSL4	Unkn	HR+IL-22+ML385-3	84.5
C12	SYBR	ACSL4	Unkn	HR+IL-22+ML385-3	22.5093			C12	SYBR	ACSL4	Unkn	HR+IL-22+ML385-3	84.5
D01	SYBR	GAPDH	Unkn	Control-1	15.4178			D01	SYBR	GAPDH	Unkn	Control-1	86
D02	SYBR	GAPDH	Unkn	Control-1	15.3887			D02	SYBR	GAPDH	Unkn	Control-1	86
D03	SYBR	GAPDH	Unkn	Control-1	15.9266			D03	SYBR	GAPDH	Unkn	Control-1	86
D04	SYBR	GAPDH	Unkn	Control-2	15.7472			D04	SYBR	GAPDH	Unkn	Control-2	86
D05	SYBR	GAPDH	Unkn	Control-2	15.6577			D05	SYBR	GAPDH	Unkn	Control-2	86
D06	SYBR	GAPDH	Unkn	Control-2	15.6349			D06	SYBR	GAPDH	Unkn	Control-2	86
D07	SYBR	GAPDH	Unkn	Control-3	15.6735			D07	SYBR	GAPDH	Unkn	Control-3	86
D08	SYBR	GAPDH	Unkn	Control-3	15.499			D08	SYBR	GAPDH	Unkn	Control-3	86
D09	SYBR	GAPDH	Unkn	Control-3	15.6892			D09	SYBR	GAPDH	Unkn	Control-3	86
D10	SYBR	GAPDH	Unkn	HR-1	15.4965			D10	SYBR	GAPDH	Unkn	HR-1	86
D11	SYBR	GAPDH	Unkn	HR-1	15.6719			D11	SYBR	GAPDH	Unkn	HR-1	86
D12	SYBR	GAPDH	Unkn	HR-1	15.4233			D12	SYBR	GAPDH	Unkn	HR-1	86
E01	SYBR	GAPDH	Unkn	HR-2	15.7802			E01	SYBR	GAPDH	Unkn	HR-2	86
E02	SYBR	GAPDH	Unkn	HR-2	15.5854			E02	SYBR	GAPDH	Unkn	HR-2	86
E03	SYBR	GAPDH	Unkn	HR-2	15.8215			E03	SYBR	GAPDH	Unkn	HR-2	86
E04	SYBR	GAPDH	Unkn	HR-3	15.4552			E04	SYBR	GAPDH	Unkn	HR-3	86
E05	SYBR	GAPDH	Unkn	HR-3	15.6858			E05	SYBR	GAPDH	Unkn	HR-3	86
E06	SYBR	GAPDH	Unkn	HR-3	15.5267			E06	SYBR	GAPDH	Unkn	HR-3	86
E07	SYBR	GAPDH	Unkn	HR+IL-22-1	15.4875			E07	SYBR	GAPDH	Unkn	HR+IL-22-1	86
E08	SYBR	GAPDH	Unkn	HR+IL-22-1	15.2008			E08	SYBR	GAPDH	Unkn	HR+IL-22-1	86
E09	SYBR	GAPDH	Unkn	HR+IL-22-1	15.4902			E09	SYBR	GAPDH	Unkn	HR+IL-22-1	86
E10	SYBR	GAPDH	Unkn	HR+IL-22-2	15.4481			E10	SYBR	GAPDH	Unkn	HR+IL-22-2	86
E11	SYBR	GAPDH	Unkn	HR+IL-22-2	15.5351			E11	SYBR	GAPDH	Unkn	HR+IL-22-2	86
E12	SYBR	GAPDH	Unkn	HR+IL-22-2	15.5598			E12	SYBR	GAPDH	Unkn	HR+IL-22-2	86
F01	SYBR	GAPDH	Unkn	HR+IL-22-3	15.6675			F01	SYBR	GAPDH	Unkn	HR+IL-22-3	86
F02	SYBR	GAPDH	Unkn	HR+IL-22-3	15.5376			F02	SYBR	GAPDH	Unkn	HR+IL-22-3	86
F03	SYBR	GAPDH	Unkn	HR+IL-22-3	15.799			F03	SYBR	GAPDH	Unkn	HR+IL-22-3	86
F04	SYBR	GAPDH	Unkn	HR+IL-22+ML385-1	15.6214			F04	SYBR	GAPDH	Unkn	HR+IL-22+ML385-1	86
F05	SYBR	GAPDH	Unkn	HR+IL-22+ML385-1	15.6562			F05	SYBR	GAPDH	Unkn	HR+IL-22+ML385-1	86
F06	SYBR	GAPDH	Unkn	HR+IL-22+ML385-1	15.4225			F06	SYBR	GAPDH	Unkn	HR+IL-22+ML385-1	86
F07	SYBR	GAPDH	Unkn	HR+IL-22+ML385-2	15.4206			F07	SYBR	GAPDH	Unkn	HR+IL-22+ML385-2	86
F08	SYBR	GAPDH	Unkn	HR+IL-22+ML385-2	15.9467			F08	SYBR	GAPDH	Unkn	HR+IL-22+ML385-2	86
F09	SYBR	GAPDH	Unkn	HR+IL-22+ML385-2	15.4874			F09	SYBR	GAPDH	Unkn	HR+IL-22+ML385-2	86
F10	SYBR	GAPDH	Unkn	HR+IL-22+ML385-3	15.7093			F10	SYBR	GAPDH	Unkn	HR+IL-22+ML385-3	86
F11	SYBR	GAPDH	Unkn	HR+IL-22+ML385-3	15.4142			F11	SYBR	GAPDH	Unkn	HR+IL-22+ML385-3	86
F12	SYBR	GAPDH	Unkn	HR+IL-22+ML385-3	15.3636			F12	SYBR	GAPDH	Unkn	HR+IL-22+ML385-3	86
	Data analysis
	ACSL4	GAPDH	∆Ct	∆∆Ct	2-∆∆Ct	AVERAGE	STDEV	AVERAGE	STDEV
Control-1	23.2461	15.4178	7.82826	0.359131	0.779634	0.814306	0.0595686	0.780153	0.126677
	23.2159	15.3887	7.82722	0.358094	0.780195
	23.5751	15.9266	7.6485	0.179369	0.883089
Control-2	23.5401	15.7472	7.793	0.323869	0.798925	0.886252	0.100985
	23.1314	15.6577	7.4737	0.00456982	0.996837
	23.3166	15.6349	7.6817	0.212575	0.862995
Control-3	23.8359	15.6735	8.16235	0.693222	0.618471	0.639901	0.053429
	23.4812	15.499	7.98222	0.513094	0.700718
	23.8941	15.6892	8.20486	0.735731	0.600514
HR-1	22.063	15.4965	6.56656	-0.902566	1.86939	2.33534	0.415838	2.33244	0.192338
	21.7249	15.6719	6.05297	-1.41616	2.66875
	21.5891	15.4233	6.16585	-1.30328	2.4679
HR-2	21.7871	15.7802	6.00691	-1.46222	2.75532	2.52331	0.412039
	22.0206	15.5854	6.43521	-1.03392	2.04757
	21.8223	15.8215	6.00079	-1.46834	2.76703
HR-3	21.9521	15.4552	6.49687	-0.972255	1.9619	2.13867	0.161125
	21.9676	15.6858	6.28179	-1.18734	2.27732
	21.8736	15.5267	6.34694	-1.12219	2.17677
HR+IL-22-1	22.9566	15.4875	7.46913	0	1	1.00576	0.0798487	1.02769	0.0492037
	22.5478	15.2008	7.34701	-0.122118	1.08833
	23.0657	15.4902	7.57546	0.106334	0.928945
HR+IL-22-2	22.9869	15.4481	7.53875	0.069624	0.952886	0.993264	0.0482792
	23.0332	15.5351	7.49803	0.0289052	0.980164
	22.963	15.5598	7.40322	-0.0659045	1.04674
HR+IL-22-3	23.0459	15.6675	7.37846	-0.0906712	1.06487	1.08404	0.0166705
	22.8757	15.5376	7.33812	-0.131005	1.09506
	23.1409	15.799	7.34187	-0.127253	1.09221
HR+IL-22+ML385-1	22.785	15.6214	7.16355	-0.305581	1.23592	1.31628	0.118239	1.29373	0.031144
	22.5873	15.6562	6.93104	-0.538085	1.45204
	22.5572	15.4225	7.13471	-0.334415	1.26087
HR+IL-22+ML385-2	22.5909	15.4206	7.17028	-0.298848	1.23016	1.30673	0.15523
	22.845	15.9467	6.89831	-0.570822	1.48537
	22.6879	15.4874	7.2005	-0.268629	1.20466
HR+IL-22+ML385-3	22.6983	15.7093	6.98897	-0.480156	1.39489	1.2582	0.13338
	22.709	15.4142	7.29485	-0.17428	1.1284
	22.5093	15.3636	7.1457	-0.323424	1.2513
Tukey's multiple comparisons test	Mean Diff.	95.00% CI of diff.	Below threshold?	Summary	Adjusted P Value
Ctr vs. HR	-1.991	-2.313 to -1.668	Yes	****	<0.0001
Ctr vs. HR+IL22	-0.3176	-0.6399 to 0.004800	No	ns	0.0547
Ctr vs. HR+IL22+ML385	-0.6584	-0.9808 to -0.3361	Yes	****	<0.0001
HR vs. HR+IL22	1.673	1.351 to 1.996	Yes	****	<0.0001
HR vs. HR+IL22+ML385	1.332	1.010 to 1.655	Yes	****	<0.0001
HR+IL22 vs. HR+IL22+ML385	-0.3409	-0.6632 to -0.01853	Yes	*	0.035

[truncated: 2 more sheets: GPX4 mRNA(After applying ML385), SLC7A11 mRNA(After ML385]
